# Supplementary material for: Comparative de novo transcriptome analysis of barley varieties with different malting qualities
Source: Funct Integr Genomics. 2020 Sep 18;20(6):801–12. doi: 10.1007/s10142-020-00750-z (PMC7585565; doi:10.1007/s10142-020-00750-z)
Supplement: Supplementary file 1 — (XLSX 209 kb) [file 10142_2020_750_MOESM1_ESM.xlsx]

## Sheet: ESM1
Table S1 – List of samples
	Sample	Barley cultivar	Malting phase	HPI
1	A-t0	Aksamit	t0	0
2	B-t0	Bojos	t0	0
3	M-t0	Malz	t0	0
4	Bl-t0	Blaník	t0	0
5	S-t0	Sebastian	t0	0
6	K-t0	Kangoo	t0	0
7	X-t0	Xanadu	t0	0
8	Z-t0	Zeppelin	t0	0
9	A-m1	Aksamit	m1	12
10	Bo-m1	Bojos	m1	12
11	M-m1	Malz	m1	12
12	Bl-m1	Blaník	m1	12
13	S-m1	Sebastian	m1	12
14	K-m1	Kangoo	m1	12
15	X-m1	Xanadu	m1	12
16	Z-m1	Zeppelin	m1	12
17	A-m2	Aksamit	m2	24
18	Bo-m2	Bojos	m2	24
19	M-m2	Malz	m2	24
20	Bl-m2	Blaník	m2	24
21	S-m2	Sebastian	m2	24
22	K-m2	Kangoo	m2	24
23	X-m2	Xanadu	m2	24
24	Z-m2	Zeppelin	m2	24
25	A-m3	Aksamit	m3	36
26	Bo-m3	Bojos	m3	36
27	M-m3	Malz	m3	36
28	Bl-m3	Blaník	m3	36
29	S-m3	Sebastian	m3	36
30	K-m3	Kangoo	m3	36
31	X-m3	Xanadu	m3	36
32	Z-m3	Zeppelin	m3	36
33	A-k1	Aksamit	k1	48
34	Bo-k1	Bojos	k1	48
35	M-k1	Malz	k1	48
36	Bl-k1	Blaník	k1	48
37	S-k1	Sebastian	k1	48
38	K-k1	Kangoo	k1	48
39	X-k1	Xanadu	k1	48
40	Z-k1	Zeppelin	k1	48
41	A-k2	Aksamit	k2	60
42	Bo-k2	Bojos	k2	60
43	M-k2	Malz	k2	60
44	Bl-k2	Blaník	k2	60
45	S-k2	Sebastian	k2	60
46	K-k2	Kangoo	k2	60
47	X-k2	Xanadu	k2	60
48	Z-k2	Zeppelin	k2	60
49	A-k3	Aksamit	k3	72
50	Bo-k3	Bojos	k3	72
51	M-k3	Malz	k3	72
52	Bl-k3	Blaník	k3	72
53	S-k3	Sebastian	k3	72
54	K-k3	Kangoo	k3	72
55	X-k3	Xanadu	k3	72
56	Z-k3	Zeppelin	k3	72
57	A-h	Aksamit	h	78
58	Bo-h	Bojos	h	78
59	M-h	Malz	h	78
60	Bl-h	Blaník	h	78
61	S-h	Sebastian	h	78
62	K-h	Kangoo	h	78
63	X-h	Xanadu	h	78
64	Z-h	Zeppelin	h	78
65	A-slad	Aksamit	slad	96
66	Bo-slad	Bojos	slad	96
67	M-slad	Malz	slad	96
68	Bl-slad	Blaník	slad	96
69	S-slad	Sebastian	slad	96
70	K-slad	Kangoo	slad	96
71	X-slad	Xanadu	slad	96
72	Z-slad	Zeppelin	slad	96

## Sheet: ESM2
Table S2 – List of DEGs between the barley groups C and E in the stages t0, m3 and k3 of malting
t0	sampleA	sampleB	baseMeanA	baseMeanB	baseMean	log2FoldChange	lfcSE	stat	pvalue	padj	C_At0_1	C_Mt0_2	C_Blt0_3	E_St0_1	E_Kt0_2	E_Zt0_3
TRINITY_DN27542_c0_g2_i1	condt0_C	condt0_E	30.6058	10076	5053.32	-4.84795	0.216981	-22.3427	1.42155e-110	5.20885e-106	12	71	30	10008	8036	9400
TRINITY_DN27542_c0_g1_i2	condt0_C	condt0_E	1.79766	656.561	329.179	-3.92204	0.222887	-17.5965	2.61831e-69	4.79701e-65	2	3	1	746	454	603
TRINITY_DN39810_c0_g1_i1	condt0_C	condt0_E	1.95474	212.781	107.368	-3.16716	0.225079	-14.0713	5.69895e-45	6.9607e-41	1	4	2	157	179	271
TRINITY_DN31189_c0_g1_i2	condt0_C	condt0_E	9.16165	251.695	130.428	-3.0245	0.215381	-14.0426	8.55569e-45	7.83744e-41	10	7	11	221	180	329
TRINITY_DN27682_c1_g1_i2	condt0_C	condt0_E	4.74162	209.143	106.942	-2.97098	0.222276	-13.3661	9.536e-41	6.98836e-37	1	12	5	192	145	269
TRINITY_DN36318_c0_g1_i1	condt0_C	condt0_E	0.621864	97.0902	48.8561	-2.33565	0.231222	-10.1013	5.44969e-24	3.32813e-20	1	1	0	100	61	120
TRINITY_DN27848_c0_g1_i1	condt0_C	condt0_E	62.893	19439.3	9751.08	-2.09474	0.228799	-9.15539	5.4164e-20	2.2052e-16	22	153	60	20110	13610	20859
TRINITY_DN24016_c3_g1_i1	condt0_C	condt0_E	3.5781	86.1643	44.8712	-2.07354	0.230718	-8.98733	2.53298e-19	9.28133e-16	4	3	4	77	59	116
TRINITY_DN73604_c0_g1_i1	condt0_C	condt0_E	7.04002	102.71	54.8748	-2.01807	0.228416	-8.83509	1.00017e-18	3.33166e-15	4	14	7	98	60	150
TRINITY_DN1006_c0_g1_i1	condt0_C	condt0_E	55.8891	174.474	115.181	-1.08764	0.2184	-4.98001	6.35796e-07	0.000209881	58	73	50	100	145	275
TRINITY_DN47914_c0_g1_i1	condt0_C	condt0_E	2.31315	94.3135	48.3133	-1.93671	0.230794	-8.3915	4.79976e-17	1.46561e-13	5	0	1	80	61	142
TRINITY_DN9748_c0_g1_i1	condt0_C	condt0_E	7.57426	119.124	63.3492	-1.90229	0.230789	-8.24254	1.68593e-16	4.752e-13	6	7	11	78	69	236
TRINITY_DN21926_c0_g1_i1	condt0_C	condt0_E	30.7653	584.121	307.443	-1.89183	0.231238	-8.18131	2.80786e-16	7.34897e-13	9	77	30	260	554	900
TRINITY_DN21927_c0_g1_i1	condt0_C	condt0_E	8.37043	120.029	64.1999	-1.84913	0.230736	-8.01407	1.10976e-15	2.39199e-12	6	12	10	148	67	125
TRINITY_DN41063_c0_g1_i1	condt0_C	condt0_E	0.396847	65.0849	32.7409	-1.83491	0.228952	-8.01438	1.10691e-15	2.39199e-12	1	0	0	58	51	74
TRINITY_DN11339_c0_g1_i1	condt0_C	condt0_E	0.396847	63.5181	31.9575	-1.79599	0.228509	-7.85962	3.85314e-15	7.84371e-12	1	0	0	66	42	73
TRINITY_DN21927_c0_g1_i2	condt0_C	condt0_E	12.0377	166.717	89.3773	-1.79365	0.231063	-7.76259	8.32123e-15	1.52453e-11	8	16	16	227	82	161
TRINITY_DN48632_c0_g1_i1	condt0_C	condt0_E	0	71.2736	35.6368	-1.7813	0.227307	-7.83655	4.63102e-15	8.93105e-12	0	0	0	61	31	139
TRINITY_DN73245_c0_g1_i1	condt0_C	condt0_E	46.4908	290.048	168.269	-1.75239	0.216512	-8.0937	5.78777e-16	1.41384e-12	30	85	47	175	187	559
TRINITY_DN27542_c0_g1_i3	condt0_C	condt0_E	21.1103	7315.63	3668.37	-1.7278	0.224398	-7.69969	1.36393e-14	2.37987e-11	6	54	20	7019	5959	6977
TRINITY_DN21374_c0_g1_i1	condt0_C	condt0_E	13.5916	97.8765	55.7341	-1.69083	0.224467	-7.53265	4.97214e-14	8.28133e-11	11	22	13	94	65	125
TRINITY_DN22681_c0_g1_i2	condt0_C	condt0_E	12.4108	102.38	57.3955	-1.63324	0.229529	-7.11561	1.11422e-12	1.63309e-09	14	10	14	78	64	174
TRINITY_DN46428_c0_g1_i1	condt0_C	condt0_E	15.5478	102.064	58.8057	-1.51845	0.228122	-6.65629	2.80827e-11	3.31938e-08	11	19	21	67	85	146
TRINITY_DN13817_c0_g1_i1	condt0_C	condt0_E	16.9379	140.624	78.7808	-1.50905	0.230993	-6.53289	6.45108e-11	7.38689e-08	7	22	28	93	81	278
TRINITY_DN25822_c0_g1_i4	condt0_C	condt0_E	74.1626	341.139	207.651	-1.50816	0.213529	-7.06304	1.62902e-12	2.21077e-09	76	102	64	273	313	342
TRINITY_DN24688_c1_g1_i1	condt0_C	condt0_E	44.8649	191.291	118.078	-1.50008	0.208058	-7.20992	5.59853e-13	8.91919e-10	43	49	51	188	115	263
TRINITY_DN71782_c0_g1_i1	condt0_C	condt0_E	58.1874	578.743	318.465	-1.46947	0.230969	-6.3622	1.98886e-10	2.20835e-07	75	43	57	351	695	417
TRINITY_DN17010_c0_g1_i2	condt0_C	condt0_E	33.0027	288.222	160.612	-1.44571	0.231202	-6.25301	4.02626e-10	4.33913e-07	20	31	55	344	88	477
TRINITY_DN26579_c0_g1_i5	condt0_C	condt0_E	24.6465	181.006	102.826	-1.42055	0.231104	-6.14682	7.90535e-10	7.82886e-07	16	36	31	92	89	438
TRINITY_DN20006_c0_g1_i3	condt0_C	condt0_E	230.422	853.762	542.092	-1.41485	0.199652	-7.08659	1.3746e-12	1.93724e-09	197	336	233	605	820	910
TRINITY_DN26579_c0_g1_i1	condt0_C	condt0_E	34.5862	299.217	166.902	-1.40732	0.231087	-6.09002	1.12898e-09	1.03421e-06	13	65	45	146	145	739
TRINITY_DN25695_c0_g1_i1	condt0_C	condt0_E	43.4448	209.627	126.536	-1.36989	0.224784	-6.09425	1.09954e-09	1.03387e-06	29	101	28	161	132	352
TRINITY_DN26579_c0_g1_i2	condt0_C	condt0_E	15.6902	131.27	73.4803	-1.36851	0.231025	-5.92367	3.14835e-09	2.62186e-06	8	22	23	58	87	284
TRINITY_DN79103_c0_g1_i1	condt0_C	condt0_E	6.29456	55.7613	31.028	-1.36214	0.230907	-5.89908	3.65544e-09	2.9765e-06	5	6	9	54	34	77
TRINITY_DN20466_c0_g1_i1	condt0_C	condt0_E	5.90019	57.2948	31.5975	-1.34007	0.230368	-5.8171	5.98788e-09	4.66825e-06	2	11	8	45	34	99
TRINITY_DN23339_c0_g1_i2	condt0_C	condt0_E	26.9645	174.231	100.598	-1.32846	0.231172	-5.7466	9.10539e-09	6.73626e-06	31	14	35	118	128	280
TRINITY_DN21275_c0_g1_i2	condt0_C	condt0_E	29.4683	184.228	106.848	-1.3218	0.231013	-5.72177	1.05421e-08	7.57415e-06	22	41	35	122	207	146
TRINITY_DN16408_c0_g1_i1	condt0_C	condt0_E	71.8492	226.076	148.962	-1.32012	0.184083	-7.17135	7.42629e-13	1.13381e-09	58	103	78	186	169	301
TRINITY_DN10228_c0_g1_i1	condt0_C	condt0_E	10.9338	94.219	52.5764	-1.31489	0.230478	-5.70507	1.16296e-08	8.04025e-06	5	12	19	49	76	162
TRINITY_DN7591_c0_g1_i1	condt0_C	condt0_E	19.1465	155.276	87.2112	-1.31251	0.230589	-5.69201	1.2555e-08	8.51925e-06	26	10	20	128	69	308
TRINITY_DN26559_c0_g1_i1	condt0_C	condt0_E	107.901	527.179	317.54	-1.30471	0.228239	-5.71641	1.08801e-08	7.66672e-06	62	167	139	215	361	1146
TRINITY_DN20506_c0_g1_i3	condt0_C	condt0_E	27.7527	157.988	92.8706	-1.30028	0.230703	-5.63616	1.73879e-08	1.0985e-05	37	23	24	151	129	151
TRINITY_DN26579_c1_g1_i1	condt0_C	condt0_E	23.1713	172.508	97.8399	-1.29313	0.230885	-5.60077	2.13398e-08	1.3005e-05	19	30	27	74	81	449
TRINITY_DN11552_c0_g1_i1	condt0_C	condt0_E	4.80955	51.4711	28.1403	-1.29265	0.22918	-5.64033	1.69727e-08	1.09108e-05	2	12	4	45	32	78
TRINITY_DN27802_c2_g1_i21	condt0_C	condt0_E	5.79382	51.6777	28.7357	-1.2888	0.230215	-5.59827	2.16502e-08	1.3005e-05	4	7	8	44	42	59
TRINITY_DN24688_c1_g1_i3	condt0_C	condt0_E	43.2618	178.267	110.764	-1.28137	0.22304	-5.745	9.192e-09	6.73626e-06	38	39	59	187	103	234
TRINITY_DN17010_c0_g1_i1	condt0_C	condt0_E	9.70083	87.115	48.4079	-1.28052	0.229627	-5.57651	2.45388e-08	1.40492e-05	8	10	13	93	27	162
TRINITY_DN26579_c0_g1_i6	condt0_C	condt0_E	9.89635	106.01	57.9533	-1.27892	0.228142	-5.60579	2.07301e-08	1.28745e-05	4	15	15	52	52	260
TRINITY_DN25230_c1_g1_i1	condt0_C	condt0_E	359.084	1309.12	834.101	-1.25746	0.216067	-5.81979	5.89208e-09	4.66825e-06	343	700	199	1208	1048	1370
TRINITY_DN21575_c0_g1_i2	condt0_C	condt0_E	75.3282	479.87	277.599	-1.25711	0.231212	-5.43706	5.41669e-08	2.79547e-05	43	199	41	264	516	522
TRINITY_DN26559_c0_g1_i2	condt0_C	condt0_E	15.822	93.7392	54.7806	-1.25167	0.231197	-5.41388	6.16729e-08	3.05381e-05	13	24	16	42	75	174
TRINITY_DN64963_c0_g1_i1	condt0_C	condt0_E	13.5082	109.691	61.5998	-1.24751	0.229747	-5.42994	5.63739e-08	2.86896e-05	22	11	7	69	71	206
TRINITY_DN17010_c0_g1_i3	condt0_C	condt0_E	16.2988	195.069	105.684	-1.2469	0.226119	-5.51433	3.50115e-08	1.88661e-05	6	18	30	237	46	345
TRINITY_DN26616_c0_g1_i4	condt0_C	condt0_E	42.4805	181.683	112.082	-1.24282	0.226453	-5.48821	4.06036e-08	2.12543e-05	26	64	54	103	109	379
TRINITY_DN26579_c0_g1_i4	condt0_C	condt0_E	30.8021	213.875	122.339	-1.24014	0.230771	-5.37392	7.70424e-08	3.66053e-05	21	56	30	83	103	566
TRINITY_DN26754_c2_g1_i1	condt0_C	condt0_E	35.7831	164.637	100.21	-1.23918	0.228873	-5.41427	6.15376e-08	3.05381e-05	25	36	54	139	75	317
TRINITY_DN48330_c0_g1_i1	condt0_C	condt0_E	1.19054	51.3722	26.2814	-1.23817	0.218205	-5.67434	1.39222e-08	9.2752e-06	3	0	0	59	24	71
TRINITY_DN24815_c0_g2_i1	condt0_C	condt0_E	39.2561	174.823	107.04	-1.23113	0.228102	-5.39726	6.76675e-08	3.26246e-05	43	46	36	193	133	144
TRINITY_DN13480_c0_g1_i1	condt0_C	condt0_E	54.2515	194.141	124.196	-1.22766	0.217448	-5.64577	1.64443e-08	1.07599e-05	53	57	62	213	120	222
TRINITY_DN2736_c0_g1_i1	condt0_C	condt0_E	243.086	1031.75	637.419	-1.22623	0.227086	-5.39984	6.67002e-08	3.2587e-05	243	298	242	611	387	2609
TRINITY_DN25264_c0_g1_i2	condt0_C	condt0_E	114.698	525.423	320.06	-1.21846	0.229214	-5.31581	1.06183e-07	4.68767e-05	107	169	104	303	626	416
TRINITY_DN8980_c0_g1_i1	condt0_C	condt0_E	10.947	60.312	35.6295	-1.21201	0.231066	-5.24527	1.56052e-07	6.49777e-05	8	17	12	55	47	67
TRINITY_DN27802_c2_g1_i8	condt0_C	condt0_E	4.66721	44.5915	24.6294	-1.20226	0.228092	-5.27093	1.35731e-07	5.78311e-05	5	9	2	42	27	64
TRINITY_DN5530_c0_g1_i1	condt0_C	condt0_E	39.6896	127.652	83.6709	-1.2004	0.207714	-5.7791	7.51002e-09	5.73296e-06	29	58	46	115	88	169
TRINITY_DN9286_c0_g1_i1	condt0_C	condt0_E	36.137	153.816	94.9765	-1.19169	0.228291	-5.22006	1.78864e-07	7.28216e-05	32	53	35	69	120	292
TRINITY_DN16060_c0_g1_i2	condt0_C	condt0_E	308.351	1055.62	681.985	-1.19089	0.216624	-5.4975	3.85205e-08	2.04561e-05	301	591	170	772	927	1272
TRINITY_DN19081_c0_g1_i1	condt0_C	condt0_E	82.6188	537.427	310.023	-1.19065	0.230638	-5.16243	2.43768e-07	9.60447e-05	54	212	41	230	617	612
TRINITY_DN2645_c0_g1_i1	condt0_C	condt0_E	17.3725	109.172	63.272	-1.18669	0.230866	-5.14019	2.7446e-07	0.000104758	19	13	21	78	111	102
TRINITY_DN17742_c0_g1_i1	condt0_C	condt0_E	29.2295	122.022	75.6258	-1.17629	0.228021	-5.15869	2.48686e-07	9.69399e-05	19	54	29	66	88	228
TRINITY_DN27754_c3_g1_i4	condt0_C	condt0_E	16.3686	147.173	81.7709	-1.17472	0.227304	-5.16804	2.36557e-07	9.42164e-05	19	10	20	99	170	104
TRINITY_DN25822_c0_g1_i2	condt0_C	condt0_E	24.8552	131.496	78.1756	-1.16775	0.23121	-5.05059	4.40454e-07	0.000158227	15	46	26	72	144	138
TRINITY_DN39976_c0_g1_i1	condt0_C	condt0_E	34.3492	122.643	78.4963	-1.16755	0.220438	-5.29653	1.18025e-07	5.08784e-05	22	70	30	99	91	168
TRINITY_DN20506_c0_g1_i2	condt0_C	condt0_E	28.0309	165.831	96.9307	-1.16515	0.230961	-5.04477	4.54072e-07	0.000158853	36	26	24	126	177	124
TRINITY_DN16060_c0_g1_i1	condt0_C	condt0_E	306.16	1053.8	679.98	-1.16501	0.219422	-5.30944	1.09963e-07	4.79672e-05	295	624	148	846	821	1367
TRINITY_DN17639_c0_g1_i1	condt0_C	condt0_E	2.66576	45.6394	24.1526	-1.16501	0.221581	-5.2577	1.45869e-07	6.14359e-05	0	6	4	30	27	89
TRINITY_DN17029_c0_g1_i1	condt0_C	condt0_E	11.0165	66.8744	38.9454	-1.16447	0.230848	-5.04429	4.55202e-07	0.000158853	8	10	17	42	45	122
TRINITY_DN26332_c0_g1_i1	condt0_C	condt0_E	115.708	628.42	372.064	-1.16441	0.231216	-5.03603	4.75297e-07	0.0001643	170	77	94	366	679	642
TRINITY_DN27542_c0_g1_i1	condt0_C	condt0_E	5.1065	1812.81	908.956	-1.16379	0.209921	-5.54392	2.95767e-08	1.64204e-05	0	11	8	2192	1139	1687
TRINITY_DN25822_c0_g1_i3	condt0_C	condt0_E	25.055	203.632	114.344	-1.16139	0.228005	-5.09372	3.51098e-07	0.000129949	35	16	23	178	213	122
TRINITY_DN64293_c0_g1_i1	condt0_C	condt0_E	16.9733	111.672	64.3224	-1.15331	0.230264	-5.00863	5.48175e-07	0.000187722	6	40	17	54	97	184
TRINITY_DN25822_c0_g1_i1	condt0_C	condt0_E	106.987	495.916	301.451	-1.15166	0.230769	-4.99054	6.02105e-07	0.000200567	115	68	140	393	491	426
TRINITY_DN15343_c0_g1_i2	condt0_C	condt0_E	26.0432	287.132	156.588	-1.14997	0.224052	-5.13262	2.85735e-07	0.000107937	34	9	32	196	334	193
TRINITY_DN27589_c0_g1_i3	condt0_C	condt0_E	250.01	1039.32	644.667	-1.14648	0.229164	-5.00286	5.64852e-07	0.000190052	224	564	104	761	970	1127
TRINITY_DN27076_c0_g1_i1	condt0_C	condt0_E	297.572	792.809	545.191	-1.13628	0.183294	-6.19919	5.67538e-10	5.94163e-07	206	525	297	595	458	1444
TRINITY_DN25264_c0_g1_i1	condt0_C	condt0_E	76.4748	214.341	145.408	-1.11789	0.200293	-5.58126	2.38781e-08	1.38879e-05	82	90	72	175	161	286
TRINITY_DN27542_c0_g2_i2	condt0_C	condt0_E	23.3057	8773.79	4398.55	-1.11733	0.207996	-5.37188	7.7922e-08	3.66053e-05	8	69	14	8407	7203	8265
TRINITY_DN32738_c0_g1_i1	condt0_C	condt0_E	20.6177	142.088	81.3529	-1.11522	0.228875	-4.87261	1.10136e-06	0.000344924	26	18	19	91	167	102
TRINITY_DN13694_c0_g1_i1	condt0_C	condt0_E	131.61	349.637	240.624	-1.11261	0.186651	-5.96093	2.50802e-09	2.24143e-06	106	224	119	249	287	476
TRINITY_DN16967_c0_g1_i1	condt0_C	condt0_E	39.9667	223.814	131.89	-1.1025	0.230587	-4.78128	1.74179e-06	0.000510581	43	17	58	186	195	235
TRINITY_DN38610_c0_g1_i1	condt0_C	condt0_E	78.3941	301.427	189.91	-1.10142	0.228632	-4.81745	1.45407e-06	0.000436722	84	76	85	301	267	221
TRINITY_DN20645_c0_g1_i4	condt0_C	condt0_E	76.0138	265.993	171.003	-1.09956	0.224818	-4.89087	1.00393e-06	0.00031712	76	138	45	214	243	267
TRINITY_DN4461_c0_g1_i1	condt0_C	condt0_E	51.1035	233.301	142.202	-1.09734	0.231159	-4.74711	2.06346e-06	0.00058612	38	49	76	90	200	429
TRINITY_DN22379_c0_g1_i1	condt0_C	condt0_E	103.339	341.036	222.188	-1.09517	0.221755	-4.93864	7.8669e-07	0.000252859	68	218	83	192	229	661
TRINITY_DN27554_c0_g1_i6	condt0_C	condt0_E	29.3979	102.304	65.8508	-1.09474	0.225023	-4.86504	1.14436e-06	0.000355353	23	36	37	113	58	127
TRINITY_DN7161_c0_g1_i1	condt0_C	condt0_E	4.53135	39.8465	22.1889	-1.0943	0.226331	-4.83493	1.33193e-06	0.000410121	3	9	4	39	30	42
TRINITY_DN27575_c0_g1_i2	condt0_C	condt0_E	6.24633	70.9459	38.5961	-1.09256	0.222415	-4.91226	9.00331e-07	0.000286869	2	14	7	26	51	154
TRINITY_DN20645_c0_g1_i3	condt0_C	condt0_E	85.8416	276.865	181.353	-1.09242	0.22022	-4.96058	7.02821e-07	0.000227901	93	140	53	217	244	307
TRINITY_DN66089_c0_g1_i1	condt0_C	condt0_E	29.3235	111.164	70.2435	-1.0908	0.228795	-4.7676	1.86435e-06	0.000537901	27	33	34	125	46	171
TRINITY_DN24309_c0_g1_i3	condt0_C	condt0_E	33.9065	119.121	76.5137	-1.08327	0.225591	-4.80192	1.57149e-06	0.000468151	30	51	32	94	111	118
TRINITY_DN20506_c0_g1_i1	condt0_C	condt0_E	30.0975	156.316	93.2069	-1.08207	0.230925	-4.68582	2.78844e-06	0.000751278	31	25	37	119	168	114
TRINITY_DN57193_c0_g1_i1	condt0_C	condt0_E	0.553931	31.743	16.1484	-1.07985	0.212111	-5.09096	3.56254e-07	0.000130538	0	1	1	19	29	43
TRINITY_DN9284_c0_g1_i1	condt0_C	condt0_E	104.571	435.729	270.15	-1.07826	0.230708	-4.67371	2.95814e-06	0.000791183	133	179	35	399	323	517
TRINITY_DN30485_c0_g1_i1	condt0_C	condt0_E	29.0558	102.084	65.5701	-1.0736	0.226767	-4.7344	2.19707e-06	0.000614543	20	31	43	76	71	161
TRINITY_DN20006_c0_g1_i4	condt0_C	condt0_E	162.524	549.694	356.109	-1.07077	0.225078	-4.75732	1.96179e-06	0.000561593	176	197	147	366	596	479
TRINITY_DN73604_c1_g1_i1	condt0_C	condt0_E	3.87504	44.0715	23.9733	-1.0681	0.221685	-4.8181	1.44935e-06	0.000436722	2	2	8	36	33	59
TRINITY_DN27641_c0_g1_i2	condt0_C	condt0_E	507.351	1786.55	1146.95	-1.06681	0.227181	-4.69585	2.65503e-06	0.000720634	523	1040	200	1521	1470	2001
TRINITY_DN16959_c0_g1_i2	condt0_C	condt0_E	161.169	395.272	278.221	-1.06418	0.174624	-6.09412	1.1004e-09	1.03387e-06	111	291	157	336	257	591
TRINITY_DN2947_c0_g1_i1	condt0_C	condt0_E	90.4351	465.06	277.747	-1.06314	0.230717	-4.60797	4.06623e-06	0.0010719	117	45	103	300	499	433
TRINITY_DN21699_c0_g1_i1	condt0_C	condt0_E	225.995	659.069	442.532	-1.06287	0.213896	-4.96911	6.72608e-07	0.000220051	142	254	342	687	338	965
TRINITY_DN21985_c0_g1_i1	condt0_C	condt0_E	375.722	874.198	624.96	-1.05891	0.154508	-6.85343	7.20992e-12	9.4352e-09	277	636	373	649	632	1330
TRINITY_DN27007_c0_g1_i1	condt0_C	condt0_E	215.314	684.591	449.953	-1.05244	0.222741	-4.72495	2.30169e-06	0.000634125	274	250	153	499	658	705
TRINITY_DN14515_c0_g1_i1	condt0_C	condt0_E	94.1002	339.085	216.593	-1.04783	0.228629	-4.58311	4.58119e-06	0.00119903	91	189	47	412	196	349
TRINITY_DN27589_c0_g1_i2	condt0_C	condt0_E	238.473	870.376	554.425	-1.04726	0.229072	-4.57176	4.83649e-06	0.00125687	231	515	94	649	778	998
TRINITY_DN18496_c0_g1_i1	condt0_C	condt0_E	67.2549	288.855	178.055	-1.04178	0.231223	-4.5055	6.62171e-06	0.00159627	91	39	68	170	264	396
TRINITY_DN19073_c2_g1_i2	condt0_C	condt0_E	47.8937	189.762	118.828	-1.04156	0.230635	-4.51607	6.29991e-06	0.00155028	56	79	24	167	172	169
TRINITY_DN27755_c0_g1_i1	condt0_C	condt0_E	13.8166	681.978	347.898	-1.04151	0.208191	-5.00269	5.65353e-07	0.000190052	11	23	13	637	755	249
TRINITY_DN24309_c0_g1_i1	condt0_C	condt0_E	36.0808	141.766	88.9234	-1.04067	0.230444	-4.51593	6.30403e-06	0.00155028	35	65	23	103	143	132
TRINITY_DN13048_c0_g1_i1	condt0_C	condt0_E	763.362	1739.48	1251.42	-1.0372	0.153905	-6.73923	1.59231e-11	2.01191e-08	601	1283	718	1279	1118	2969
TRINITY_DN16453_c0_g1_i1	condt0_C	condt0_E	91.6307	224.698	158.165	-1.03553	0.187303	-5.52863	3.22739e-08	1.76504e-05	88	119	91	185	136	368
TRINITY_DN27076_c0_g1_i2	condt0_C	condt0_E	275.322	692.873	484.097	-1.03118	0.193264	-5.33557	9.52428e-08	4.36699e-05	198	468	278	503	372	1352
TRINITY_DN25264_c0_g1_i3	condt0_C	condt0_E	80.8318	208.972	144.902	-1.03064	0.200248	-5.14683	2.64931e-07	0.000102185	86	95	77	174	157	273
TRINITY_DN49874_c0_g1_i1	condt0_C	condt0_E	434.53	1440.6	937.566	-1.02937	0.226513	-4.54443	5.50848e-06	0.00140168	414	951	171	1140	1095	1956
TRINITY_DN27007_c0_g1_i2	condt0_C	condt0_E	80.916	267.675	174.295	-1.02391	0.226362	-4.52334	6.08714e-06	0.00151731	73	168	43	212	235	295
TRINITY_DN20077_c0_g1_i3	condt0_C	condt0_E	259.23	742.099	500.664	-1.02262	0.216305	-4.72766	2.27127e-06	0.000630485	288	324	219	549	732	710
TRINITY_DN233_c0_g1_i2	condt0_C	condt0_E	14.9595	75.1636	45.0615	-1.01872	0.230414	-4.42125	9.8133e-06	0.00224452	11	12	24	52	70	87
TRINITY_DN20967_c1_g1_i1	condt0_C	condt0_E	78.3811	197.026	137.704	-1.01313	0.195425	-5.18423	2.1691e-07	8.73408e-05	53	135	82	182	116	296
TRINITY_DN66280_c0_g1_i1	condt0_C	condt0_E	5.57128	38.6087	22.09	-1.00484	0.226567	-4.43505	9.20524e-06	0.0021484	2	11	7	33	29	49
TRINITY_DN20077_c0_g1_i7	condt0_C	condt0_E	207.774	680.561	444.168	-1.00472	0.227304	-4.42017	9.86213e-06	0.00224452	281	267	110	472	636	781
TRINITY_DN19073_c2_g1_i1	condt0_C	condt0_E	58.8767	183.55	121.213	-1.00402	0.224511	-4.47203	7.74818e-06	0.00184356	63	95	38	160	159	182
TRINITY_DN26673_c0_g1_i3	condt0_C	condt0_E	34.3804	160.313	97.3468	-1.00157	0.230692	-4.34158	1.41463e-05	0.00304911	52	26	24	147	141	142
TRINITY_DN26021_c0_g1_i1	condt0_C	condt0_E	4784.46	1769.71	3277.09	1.01081	0.210813	4.7948	1.6284e-06	0.000481193	2815	10476	3983	1455	1540	1889
TRINITY_DN2732_c0_g1_i1	condt0_C	condt0_E	73.9546	20.3037	47.1291	1.04637	0.229177	4.56577	4.97659e-06	0.00127519	49	137	72	15	17	26
TRINITY_DN20883_c0_g1_i1	condt0_C	condt0_E	310.459	103.943	207.201	1.04808	0.217313	4.82293	1.41464e-06	0.000431959	333	484	211	110	47	163
TRINITY_DN27518_c2_g1_i2	condt0_C	condt0_E	250.305	101.321	175.813	1.06593	0.179211	5.94792	2.71565e-09	2.36921e-06	228	358	241	98	66	131
TRINITY_DN57586_c0_g1_i1	condt0_C	condt0_E	36.7586	0.496833	18.6277	1.11467	0.213524	5.22034	1.78596e-07	7.28216e-05	20	55	50	0	1	0
TRINITY_DN11153_c0_g1_i2	condt0_C	condt0_E	69.8873	13.339	41.6132	1.16668	0.231195	5.04631	4.50424e-07	0.000158853	76	83	64	15	9	13
TRINITY_DN27744_c0_g1_i2	condt0_C	condt0_E	358.093	93.7325	225.913	1.19267	0.22354	5.33538	9.53438e-08	4.36699e-05	446	378	292	68	48	188
TRINITY_DN30657_c0_g1_i1	condt0_C	condt0_E	33.5416	0	16.7708	1.19887	0.215437	5.56481	2.62432e-08	1.47939e-05	31	52	29	0	0	0
TRINITY_DN21797_c0_g1_i1	condt0_C	condt0_E	44.5394	1.22366	22.8815	1.38796	0.224705	6.17681	6.54108e-10	6.65773e-07	40	66	42	0	2	1
TRINITY_DN39043_c0_g1_i1	condt0_C	condt0_E	100.669	0.391837	50.5306	2.17455	0.231063	9.41104	4.9124e-21	2.25e-17	59	165	122	1	0	0
TRINITY_DN21797_c0_g1_i2	condt0_C	condt0_E	94.1957	0.993666	47.5947	2.25312	0.23121	9.74488	1.94014e-22	1.01558e-18	72	144	101	0	2	0
m3	sampleA	sampleB	baseMeanA	baseMeanB	baseMean	log2FoldChange	lfcSE	stat	pvalue	padj	C_Am3_1	C_Mm3_2	C_Blm3_3	E_Sm3_1	E_Km3_2	E_Zm3_3
TRINITY_DN27848_c0_g1_i1	condm3_C	condm3_E	31.3129	9252.09	4641.7	-6.18507	0.168263	-36.7583	8.55404e-296	3.30956e-291	19	30	21	14089	15581	9107
TRINITY_DN27542_c0_g2_i1	condm3_C	condm3_E	18.3592	4966.08	2492.22	-5.54309	0.180603	-30.6921	7.25313e-207	1.40312e-202	19	12	9	6939	9816	4515
TRINITY_DN27542_c0_g2_i2	condm3_C	condm3_E	16.5548	4384.71	2200.63	-5.3683	0.1836	-29.239	6.19027e-188	7.98339e-184	13	17	7	6288	8706	3819
TRINITY_DN27542_c0_g1_i3	condm3_C	condm3_E	12.7992	3893.85	1953.33	-4.91341	0.193536	-25.3875	3.46145e-142	3.34809e-138	10	8	10	4105	9537	3550
TRINITY_DN27542_c0_g1_i1	condm3_C	condm3_E	3.58834	891.441	447.515	-4.28667	0.194478	-22.0419	1.14182e-107	8.83541e-104	4	4	0	1165	1848	827
TRINITY_DN27682_c1_g1_i2	condm3_C	condm3_E	2.66875	250.794	126.732	-3.18218	0.201976	-15.7552	6.32482e-56	4.07846e-52	2	3	1	314	452	288
TRINITY_DN39810_c0_g1_i1	condm3_C	condm3_E	1.33937	287.963	144.651	-3.03585	0.207477	-14.6322	1.75058e-48	9.67571e-45	0	1	2	395	609	243
TRINITY_DN27542_c0_g1_i2	condm3_C	condm3_E	0.952089	359.727	180.34	-2.99633	0.209141	-14.3268	1.48771e-46	7.19494e-43	1	0	1	471	840	273
TRINITY_DN36318_c0_g1_i1	condm3_C	condm3_E	0	195.869	97.9347	-2.88312	0.208628	-13.8194	1.94619e-43	8.36645e-40	0	0	0	297	314	204
TRINITY_DN31189_c0_g1_i2	condm3_C	condm3_E	5.06023	201.12	103.09	-2.69184	0.205274	-13.1134	2.76035e-39	1.06798e-35	5	3	3	285	310	235
TRINITY_DN27802_c2_g1_i21	condm3_C	condm3_E	4.87271	189.807	97.3399	-2.65111	0.205506	-12.9004	4.4779e-38	1.575e-34	4	6	1	264	329	203
TRINITY_DN27802_c2_g1_i8	condm3_C	condm3_E	3.9631	185.947	94.9551	-2.6356	0.206815	-12.7437	3.37824e-37	1.0892e-33	0	4	5	262	319	198
TRINITY_DN60424_c0_g1_i1	condm3_C	condm3_E	0.819574	50.8475	25.8336	-1.38887	0.205681	-6.75252	1.45294e-11	3.5134e-08	0	2	0	55	98	62
TRINITY_DN73162_c0_g1_i1	condm3_C	condm3_E	0	47.2174	23.6087	-1.36242	0.203292	-6.70182	2.05846e-11	4.68482e-08	0	0	0	69	67	57
TRINITY_DN24016_c3_g1_i1	condm3_C	condm3_E	2.18145	51.3442	26.7628	-1.2551	0.20505	-6.12096	9.30136e-10	1.56846e-06	1	3	1	49	120	55
TRINITY_DN47914_c0_g1_i1	condm3_C	condm3_E	0.897086	42.2909	21.594	-1.19649	0.201334	-5.94278	2.8022e-09	4.51738e-06	1	1	0	70	66	40
TRINITY_DN54870_c0_g1_i1	condm3_C	condm3_E	98.0301	285.063	191.547	-1.15806	0.181736	-6.37224	1.86283e-10	3.7933e-07	66	70	80	295	550	359
TRINITY_DN41063_c0_g1_i1	condm3_C	condm3_E	0	37.3717	18.6858	-1.10237	0.195234	-5.64643	1.63817e-08	2.2636e-05	0	0	0	52	82	29
TRINITY_DN10228_c0_g1_i1	condm3_C	condm3_E	128.957	346.957	237.957	-1.05791	0.183924	-5.75191	8.82412e-09	1.3131e-05	67	125	97	371	626	454
TRINITY_DN23315_c0_g1_i1	condm3_C	condm3_E	8.8458	57.928	33.3869	-1.07904	0.209808	-5.14298	2.7041e-07	0.000307711	2	9	9	77	88	73
TRINITY_DN26878_c2_g1_i1	condm3_C	condm3_E	41.2386	154.945	98.0918	-1.03781	0.209817	-4.94629	7.56419e-07	0.000713802	41	36	14	227	227	182
TRINITY_DN17718_c0_g1_i1	condm3_C	condm3_E	4.3629	41.4232	22.8931	-1.02986	0.205218	-5.01835	5.21172e-07	0.000504104	2	6	2	43	80	52
TRINITY_DN26372_c2_g1_i3	condm3_C	condm3_E	5.50251	39.5246	22.5135	-1.01143	0.207591	-4.87224	1.10339e-06	0.000908305	4	3	5	54	64	46
TRINITY_DN24818_c0_g1_i1	condm3_C	condm3_E	404.575	142.576	273.575	1.00199	0.198806	5.04005	4.65399e-07	0.00047385	370	342	181	154	278	172
TRINITY_DN17699_c0_g1_i1	condm3_C	condm3_E	288.763	107.417	198.09	1.0042	0.192164	5.22573	1.73469e-07	0.000203379	236	221	179	170	203	86
TRINITY_DN37577_c0_g1_i1	condm3_C	condm3_E	64.0327	17.5325	40.7826	1.03248	0.209806	4.92111	8.60552e-07	0.000774297	41	61	41	25	26	21
TRINITY_DN28038_c0_g1_i1	condm3_C	condm3_E	557.191	214.202	385.696	1.07339	0.175374	6.12057	9.32401e-10	1.56846e-06	303	582	368	268	402	236
TRINITY_DN27708_c0_g1_i2	condm3_C	condm3_E	148.353	43.6046	95.9786	1.07877	0.205744	5.24327	1.57757e-07	0.000190738	112	95	118	52	54	68
TRINITY_DN54946_c0_g1_i1	condm3_C	condm3_E	48.8503	6.13536	27.4928	1.09585	0.207142	5.29031	1.22109e-07	0.0001524	39	32	36	5	18	5
TRINITY_DN27708_c0_g1_i3	condm3_C	condm3_E	91.4735	19.6253	55.5494	1.19629	0.210186	5.69156	1.25886e-08	1.8039e-05	66	54	80	24	26	29
TRINITY_DN26051_c0_g1_i1	condm3_C	condm3_E	332.688	87.5749	210.132	1.23654	0.201524	6.13596	8.46472e-10	1.55952e-06	260	235	236	121	209	58
TRINITY_DN29051_c0_g1_i1	condm3_C	condm3_E	41.0561	0.747996	20.902	1.28415	0.199532	6.43582	1.22806e-10	2.63964e-07	28	34	29	0	4	0
TRINITY_DN21797_c0_g1_i1	condm3_C	condm3_E	55.2921	1.22907	28.2606	1.53297	0.206052	7.43973	1.00893e-13	2.60238e-10	35	40	47	0	5	1
TRINITY_DN73411_c0_g1_i1	condm3_C	condm3_E	115.802	1.56879	58.6856	1.81448	0.208577	8.69932	3.33873e-18	9.22681e-15	72	62	119	1	7	0
TRINITY_DN21797_c0_g1_i2	condm3_C	condm3_E	141.944	5.94548	73.9448	2.46787	0.206602	11.9451	6.88991e-33	2.05054e-29	84	124	108	9	13	4
k3	sampleA	sampleB	baseMeanA	baseMeanB	baseMean	log2FoldChange	lfcSE	stat	pvalue	padj	C_Ak3_1	C_Mk3_2	C_Blk3_3	E_Sk3_1	E_Kk3_2	E_Zk3_3
TRINITY_DN39810_c0_g1_i1	condk3_C	condk3_E	2.75556	614.713	308.734	-4.73642	0.21095	-22.4529	1.20021e-111	4.87742e-107	3	0	4	374	1241	674
TRINITY_DN27682_c1_g1_i2	condk3_C	condk3_E	7.75052	414.964	211.357	-3.77611	0.21404	-17.642	1.17161e-69	2.38059e-65	12	6	5	218	939	463
TRINITY_DN31189_c0_g1_i2	condk3_C	condk3_E	5.47204	339.57	172.521	-3.72563	0.216662	-17.1955	2.86768e-66	3.88456e-62	8	8	1	200	701	376
TRINITY_DN27848_c0_g1_i1	condk3_C	condk3_E	74.6489	9677.63	4876.14	-3.58876	0.235494	-15.2393	1.93998e-52	1.97092e-48	112	70	41	9918	13924	6268
TRINITY_DN27542_c0_g2_i1	condk3_C	condk3_E	41.4779	5581.54	2811.51	-3.34026	0.237692	-14.0529	7.39892e-45	6.01354e-41	55	45	22	5708	8991	3112
TRINITY_DN27542_c0_g2_i2	condk3_C	condk3_E	38.098	5001.85	2519.97	-3.28974	0.237977	-13.8238	1.83243e-43	1.24111e-39	60	35	20	5059	8423	2692
TRINITY_DN27542_c0_g1_i3	condk3_C	condk3_E	30.5224	4275.45	2152.99	-3.17085	0.238868	-13.2745	3.25514e-40	1.65353e-36	45	37	11	4193	7380	2444
TRINITY_DN27802_c2_g1_i21	condk3_C	condk3_E	8.42019	290.305	149.363	-2.76311	0.234146	-11.8008	3.86671e-32	1.4285e-28	18	5	4	128	741	323
TRINITY_DN27802_c2_g1_i8	condk3_C	condk3_E	9.2284	267.538	138.383	-2.75699	0.232649	-11.8504	2.14081e-32	8.69984e-29	10	6	9	113	688	304
TRINITY_DN27542_c0_g1_i2	condk3_C	condk3_E	1.98264	382.613	192.298	-2.65152	0.240433	-11.0281	2.79695e-28	9.47187e-25	1	2	2	368	602	264
TRINITY_DN47914_c0_g1_i1	condk3_C	condk3_E	0.766612	75.1803	37.9735	-2.0533	0.240405	-8.54099	1.33076e-17	4.15997e-14	3	0	0	52	137	79
TRINITY_DN73162_c0_g1_i1	condk3_C	condk3_E	4.63495	93.7149	49.1749	-1.6965	0.240114	-7.06542	1.60136e-12	3.25381e-09	8	3	3	83	169	66
TRINITY_DN11339_c0_g1_i1	condk3_C	condk3_E	0.255537	58.383	29.3193	-1.65596	0.236054	-7.0152	2.29622e-12	4.44352e-09	1	0	0	48	107	47
TRINITY_DN41063_c0_g1_i1	condk3_C	condk3_E	0.255537	48.4829	24.3692	-1.64418	0.236429	-6.95424	3.54461e-12	6.54753e-09	1	0	0	24	113	55
TRINITY_DN24016_c3_g1_i1	condk3_C	condk3_E	8.63422	94.8877	51.7609	-1.62108	0.240404	-6.74316	1.54974e-11	2.62409e-08	13	5	7	76	196	68
TRINITY_DN27755_c0_g1_i1	condk3_C	condk3_E	258.354	1148.16	703.257	-1.5567	0.214023	-7.27349	3.50313e-13	7.49264e-10	388	212	164	932	2326	825
TRINITY_DN16273_c0_g2_i1	condk3_C	condk3_E	18.7614	109.568	64.1648	-1.55168	0.231757	-6.69529	2.1525e-11	3.49894e-08	30	14	12	79	222	97
TRINITY_DN36318_c0_g1_i1	condk3_C	condk3_E	3.50834	211.494	107.501	-1.44912	0.231	-6.27325	3.53597e-10	5.32203e-07	4	0	5	43	671	256
TRINITY_DN21374_c0_g1_i1	condk3_C	condk3_E	45.3199	163.42	104.37	-1.25486	0.225084	-5.57506	2.47443e-08	3.04715e-05	56	29	41	79	377	191
TRINITY_DN31189_c0_g1_i1	condk3_C	condk3_E	0.877388	41.9106	21.394	-1.23596	0.228057	-5.4195	5.9767e-08	6.7467e-05	2	1	0	15	118	47
TRINITY_DN21315_c0_g1_i3	condk3_C	condk3_E	9.59471	170.36	89.9776	-1.14233	0.228057	-5.00897	5.47231e-07	0.000542399	10	7	9	126	71	295
TRINITY_DN17281_c0_g1_i1	condk3_C	condk3_E	6.61759	49.5327	28.0751	-1.11389	0.237969	-4.6808	2.85753e-06	0.00247073	9	5	5	45	78	39
TRINITY_DN26878_c2_g1_i2	condk3_C	condk3_E	97.179	266.556	181.867	-1.10486	0.203235	-5.43638	5.43752e-08	6.31342e-05	146	101	46	164	580	266
TRINITY_DN39976_c0_g1_i1	condk3_C	condk3_E	65.3426	190.972	128.157	-1.09734	0.217769	-5.039	4.67962e-07	0.000475426	68	59	53	141	301	210
TRINITY_DN16959_c0_g1_i2	condk3_C	condk3_E	150.515	397.591	274.053	-1.09711	0.196349	-5.58757	2.30273e-08	2.92432e-05	205	124	106	307	686	380
TRINITY_DN26665_c1_g1_i1	condk3_C	condk3_E	459.136	1353.13	906.131	-1.04674	0.225755	-4.63661	3.54172e-06	0.00293731	321	458	421	788	2400	1730
TRINITY_DN16408_c0_g1_i1	condk3_C	condk3_E	81.1834	196.093	138.638	-1.0461	0.181996	-5.74794	9.03376e-09	1.22371e-05	109	75	52	118	382	225
TRINITY_DN25607_c0_g1_i1	condk3_C	condk3_E	131.476	385.857	258.666	-1.04434	0.225768	-4.6257	3.73338e-06	0.00303435	178	80	114	214	1039	319
TRINITY_DN2355_c0_g1_i1	condk3_C	condk3_E	25.16	243.647	134.403	-1.03316	0.230458	-4.48306	7.35794e-06	0.00543658	45	2	26	127	421	345
TRINITY_DN24704_c0_g1_i1	condk3_C	condk3_E	116.882	537.021	326.952	-1.0295	0.24039	-4.28261	1.84716e-05	0.0119151	91	128	94	520	412	601
TRINITY_DN21315_c0_g1_i1	condk3_C	condk3_E	10.0793	139.487	74.7831	-1.02189	0.225606	-4.52955	5.91096e-06	0.00461941	12	11	6	108	52	236
TRINITY_DN24237_c0_g1_i4	condk3_C	condk3_E	46.4804	454.079	250.28	-1.02083	0.229755	-4.44311	8.86688e-06	0.0064345	97	28	23	407	168	667
TRINITY_DN27260_c0_g2_i1	condk3_C	condk3_E	31.1671	94.1175	62.6423	-1.01405	0.231206	-4.38592	1.15494e-05	0.00801698	34	22	29	65	168	101
TRINITY_DN8634_c0_g1_i1	condk3_C	condk3_E	17.208	55.9672	36.5876	-1.01206	0.234872	-4.30898	1.64013e-05	0.0108742	23	16	11	34	112	62
TRINITY_DN25295_c0_g1_i9	condk3_C	condk3_E	373.451	75.6548	224.553	1.00951	0.239512	4.21486	2.49929e-05	0.0147198	738	411	69	53	142	76
TRINITY_DN25295_c0_g1_i7	condk3_C	condk3_E	440.947	83.3337	262.14	1.0169	0.238893	4.25673	2.07435e-05	0.0131715	881	486	76	46	203	81
TRINITY_DN26789_c0_g1_i1	condk3_C	condk3_E	939.306	427.955	683.63	1.03158	0.140004	7.36823	1.72914e-13	4.13346e-10	1294	786	645	277	856	443
TRINITY_DN2732_c0_g1_i1	condk3_C	condk3_E	73.9315	16.3576	45.1445	1.0968	0.24052	4.5601	5.11285e-06	0.00407404	84	74	51	17	22	11
TRINITY_DN27708_c0_g1_i2	condk3_C	condk3_E	152.967	39.0932	96.0302	1.13182	0.237343	4.7687	1.85415e-06	0.00167442	236	124	95	21	46	66
TRINITY_DN27571_c0_g1_i2	condk3_C	condk3_E	946.521	284.221	615.371	1.13953	0.227856	5.00107	5.70133e-07	0.000551645	907	606	991	199	575	263
TRINITY_DN26051_c0_g1_i1	condk3_C	condk3_E	258.641	90.1363	174.389	1.19718	0.1953	6.12992	8.79214e-10	1.27605e-06	299	207	214	54	179	102
TRINITY_DN17699_c0_g1_i1	condk3_C	condk3_E	305.577	113.042	209.31	1.20182	0.177843	6.75777	1.4013e-11	2.47592e-08	419	303	176	66	221	133
TRINITY_DN27708_c0_g1_i3	condk3_C	condk3_E	80.4973	16.5191	48.5082	1.23306	0.2391	5.15706	2.50851e-07	0.000261387	127	66	48	8	24	27
TRINITY_DN21797_c0_g1_i1	condk3_C	condk3_E	90.0532	3.42942	46.7413	1.2807	0.230373	5.55923	2.70971e-08	3.23874e-05	88	84	74	1	1	9
TRINITY_DN27744_c0_g1_i2	condk3_C	condk3_E	481.289	133.841	307.565	1.37153	0.207493	6.60999	3.84334e-11	6.00715e-08	663	436	306	51	341	164
TRINITY_DN20800_c0_g1_i1	condk3_C	condk3_E	461.353	148.358	304.855	1.40515	0.170981	8.21818	2.06623e-16	5.99766e-13	573	424	321	101	250	170
TRINITY_DN5276_c0_g1_i1	condk3_C	condk3_E	795.7	11.442	403.571	1.73283	0.23569	7.35215	1.95039e-13	4.40334e-10	242	874	832	11	16	9
TRINITY_DN65727_c0_g1_i1	condk3_C	condk3_E	78.0275	0	39.0138	1.85493	0.237227	7.81922	5.31523e-15	1.35e-11	150	50	43	0	0	0
TRINITY_DN29051_c0_g1_i1	condk3_C	condk3_E	55.1612	0	27.5806	1.88205	0.238254	7.89933	2.8041e-15	7.59687e-12	81	52	31	0	0	0
TRINITY_DN73411_c0_g1_i1	condk3_C	condk3_E	153.33	0.164782	76.7472	3.02219	0.237958	12.7005	5.87383e-37	2.65223e-33	215	160	80	0	1	0
TRINITY_DN21797_c0_g1_i2	condk3_C	condk3_E	263.629	2.43776	133.033	3.22021	0.234525	13.7308	6.64162e-43	3.85575e-39	322	210	210	0	2	7

## Sheet: ESM3
Table S3 – Blast2GO analysis results of DEGs
Sequence Name	Sequence Data	Sequence Length	Blast Hits Count	Blast Min E-Value	Blast Similarity Mean	Blast Database	Blast Top Hit Description (HSP)	Blast Top Hit Taxonomy Name	Blast Top Hit E-Value	Blast Top Hit Length	Blast Top Hit Similarity	Blast Top Hit Accession	InterPro Name	InterPro GO Term	InterPro GO Category
TRINITY_DN1006_c0_g1_i1	---NA---	CATGGCGACGCGAATTCAGTGTGCTCGATTCTTTCAGTAAGCTGATTAATATAATGTTGGAGAGGCGAAACCATAGCACACAGATACAAGCGCACGACTATATATTAGTGTGAGAAGGCATATTACAACAGCATAGTAGTACACACATGAGAGGACCCATGTCCCAGCTAGGTAGACAAACACAAGCTCTAACATAACAACATATATAGCTTAATTAGTAATAAGCTGATGATCGCTGGACCGACCATCTTCTCCACCCAGTGAAATAACGATGATGAAGCATGCTATTATGAGGTAGCTAGCTGTACATTTTATTTATATCTCATCTCACATCAGTCTCTCTTTCCTGCCAGTGCTAGTAGTAGAGGGAACCTTGCCACCAGTCACCCCGGGTGGCTG…	488
TRINITY_DN10228_c0_g1_i1	proteinase inhibitor PSI-1.2	AAGAGTGTGTACAGAGCACAGACATGGCTACCTCCAGACTCCAAATCGCCTGCGCTCTCCTCCTCATTGGTGTTGTGCTTCTGGGGCAAAACCAAGAGGGCATGGAAGCCGTGGCTTGCCCTCAGTACTGCCTGGAAGTCGCCTACGTGACCTGCCCCTCCTCCGGGCAACAGAAGCTTCCGGCGAGGTGCAACTGCTGCATGGCTCCCAAAGGCTGCACGCTTCATCTCTCCGATGGGATCAGCCAAACCTGCTCTTAATCCTGTTCAGAGTTCTGGGCCTGAGATGTAACTCCATATATGGTGTGGTGCTAGACAATGCATGCTTGATAATAATTTGACAAAGCTATGAGCTTTGCGGATAAAGCCTGTCATATACTACTATGATAGTATATATTAT…	704	20	9.9e-37	0.8165	nr	gi|1238309015|gb|PAN31648.1|hypothetical protein PAHAL_5G434500 [Panicum hallii]/gi|1435165156|ref|XP_025819237.1|proteinase inhibitor PSI-1.2 [Panicum hallii]	Panicum hallii	9.9e-37	78	0.859	PAN31648;XP_025819237	null
TRINITY_DN11153_c0_g1_i2	---NA---	ACGCTCACGACTGCGCGCCACATGCCGGCCGTCAGCCGGTTCAACTCCCCCGCCGGCCCCGAGCCCAGCTTATAGCCCCGCCCACGCCATCCCACCGCTCGTTCGCTCGCGCCGATCCAGCCGATCAGTCCGGCCATCTTCGCCAGCTCAGCCAAGCTCGATCCGGTCGCCGGCATGGGGTGCGGCTTCTCGTCGACGGGGGCGTCGGGGGGCGGGGGCGG	221
TRINITY_DN11339_c0_g1_i1	P-loop containing nucleoside triphosphate hydrolase superfamily protein	GGCTGACGGAAAGAGGACCCCCAACAAAGATAGATGTGGATCTGTTACTGGAGGTCAGGCAAGTCTGCAACAACTTCGACAAACAGTCTGATGATAGTGCGGAGAAGAGAGCTTATGTGACTGCCAAGGAGCTCTTTTTGACCTGGAAAGATGGCGGGAACAAGCTGAAGAAGATCATCAGCTTTCTGCGTTCTGAAAAGGCATCCATGGAAGGAGAGAAGGGAGGCAGTTGCTGCAGAGGTTGTCCAATCGCAGATTGATGGGTGTTACGACAACGAATCGGGGACAGGAGCAGCCGAGGAGTATGGGCCCGCAGCCAGAGGCCTGTCGACCCCAGAAAACATAGAGGCGCACAAGCAGAAAAACAAGAAGAAATCCAAGAAATGCAGGCGCCATGCC…	532	19	9.6e-44	0.6733	nr	gi|1149728097|ref|XP_020201395.1|uncharacterized protein LOC109787220 [Aegilops tauschii subsp. tauschii]	Aegilops tauschii subsp. tauschii	9.6e-44	727	0.9178	XP_020201395
TRINITY_DN11552_c0_g1_i1	Sugar carrier protein C	TCTCCCTCTGTAAACTAATATAAACGTGTTTAGGTAATTAAAATAGTGATCTGAACGTACGGAGGGAGTATTTTTTTTACACCGACAACAATGATGATTGACGGTACCATCTTAATTAATGCAAGAATTAATCTTGGAGCACAAACGGAAGCACACGGTTTGACCTAAGCATCTAGTACGAGGACAAACAAGGCAGGCATCGAAGAAAGAAAGAAGAAGAGCAATTAATGTACACGACGGAGGGAGCAGAGCAGGTAGGGAATGGGAATCTATGCGATGGCGGCGCCCTTGCCATTGTTTGCGCCGACGTGGACGTCGGCGTCTCCGATGTACCTGCGCCAGAACCAGTGTCCCTTCCATACGAGCACCATCTCCTCGATGGGCACGTTCTTGGTCTCC…	410	20	4.3e-23	0.9068	nr	gi|1149785237|ref|XP_020154820.1|sugar transport protein 1-like [Aegilops tauschii subsp. tauschii]	Aegilops tauschii subsp. tauschii	4.3e-23	517	1	XP_020154820
TRINITY_DN13048_c0_g1_i1	probable glutathione S-transferase GSTF1	GGCACACCCTCTGCACCGCCGGCCTGGCCATGAGGCTCTCCCACCAGGCCTTCACCTTGGGGTAGTCATCAAACACCGACGCGTGCCGGGTGGTCATGAAGTAGAAGGTGAATGGGATGTGGTTGAGATCGGCGAAGCTGATGGAGTCCCCGGCCAAGTACCTGCTCTTCTCCAGCCGGGCCTCGTAGATCCCCAGCACACCCTTGAGCCTCTCCAGGCTCTTGTCGACCACCTTCTGGTTCGTCGCCGCGCCACCCATGATGAAGGGATTGATGATGCACTCGAACACCACGGGCGAGATGGCCGGGTAGTACTGCTGGTCCTCCACCTCCGTCCACATGTCCACCATTGCTGATTCTTCGATTCCGCTGTTTTCTCCGAGGAGGTCCAGCCCGGCTG…	580	20	2e-142	0.851	nr	gi|326492718|dbj|BAJ90215.1|predicted protein [Hordeum vulgare subsp. vulgare]	Hordeum vulgare subsp. vulgare	2e-142	231	0.9948	BAJ90215	null;Glutathione S-transferase, C-terminal;Glutathione S-transferase, C-terminal;Glutathione S-transferase, N-terminal;Glutathione Transferase family;Glutathione Transferase family;Glutathione S-transferase, N-terminal;Glutathione S-transferase, C-terminal-like;Glutathione S-transferases Phi, C-terminal;Thioredoxin-like superfamily;Glutathione S-transferase, C-terminal domain superfamily	;;;protein binding;;;protein binding;;;;	;;;Molecular Function;;;Molecular Function;;;;
TRINITY_DN13480_c0_g1_i1	---NA---	AATTTCACCTCTGACAATTAAATATAAACGTCCCCGACCGTTCCTATTCAAGTTACAAAGCCATAAACTCCATAGTAACTTTGTAACATTTTACCATCCCATGCTAATATATTCACGCAAACATGCGTGCTTGAAACACTCTAATTTCCTCAAGGTGGAACTAACCAACTTTTACTCGTAAATCAATACGCGTAAAATATTGTGTTCCTGGAGGCGGATATTATTCAGTGTAAACAAATATTGTTTACCTGTCTCCATTATAACCTCCTATTTTAGACTACGAGCTTTTTAACTGCAACAAATTTAATATACGCTATTGGAG	322
TRINITY_DN13694_c0_g1_i1	hypothetical protein TRIUR3_02338	GAAGTAATTTAAAAAATTGGCAGCATCTTGTTTGTTTGTACGGTATAGAAGCAGCTTATGATACAATCAATATCCAATACACATAAATCAATATCCAATACATCTTAAAAGTTCACATATTATAGGGCCACACATCCATATTAATCCAGTACATCGCATAAGCATCACATAAGATTTAAGTTACATTCCATACATCACATATATATAGGGGCATTGTTTTTCTGACCAAATGGAATAAAATATGGTCAACTAGTTAATCAGCAAAGATTTGCTCACACTCCACCCTTGGGCACATCATCCTTGAGCTTGGAAAGGTGGTGAATGACCCAACGAGTGCGGCGAGTCTCCGTCATCTGCACGAATGAGTGGCTCCTAGCCCTGTTGGCACTCTCATTGAGA…	1228	20	2.9e-166	0.6791	nr	gi|474350805|gb|EMS63002.1|hypothetical protein TRIUR3_02338 [Triticum urartu]	Triticum urartu	2.9e-166	336	0.8658	EMS63002	null;null	;	;
TRINITY_DN13817_c0_g1_i1	sugar transport protein MST3	TCTAGTGCTCTGAGTTCTTACCGGCCGACCAACCATGGCCGGCGGCGCCGTCGTGAACACGTCCGGCGGCAAGGACTACCCCGGCAGGCTCACCCTCTTCGTCTTCTTCACCTGCGTGGTCGCGGCCACAGGAGGCCTCATCTTCGGATATGATATCGGCATCTCTGGGGGTGTGACGTCCATGAACCCTTTCCTGAAGAAGTTCTTCCCGGAGGTGTACCACCGGAAGCAGATGAAGGACTCCGCCAACCAGTACTGCAAGTACGACAACCAGCTGCTCCAGACCTTCACCTCCTCCCTCTACCTGGCGGCGCTCGTCTCCTCCTTCTTCGCCGCCACCGTCACACGCGCGGTGGGTCGCAAGTGGTCCATGTTCACCGGAGGGCTCACCTTCCTCAT…	1385	20	0	0.9355	nr	gi|326487420|dbj|BAJ89694.1|predicted protein [Hordeum vulgare subsp. vulgare]/gi|326491441|dbj|BAJ94198.1|predicted protein [Hordeum vulgare subsp. vulgare]	Hordeum vulgare subsp. vulgare	0	517	1	BAJ89694;BAJ94198	null;null;null;null;null;null;null;null	;;;;;;;	;;;;;;;
TRINITY_DN14515_c0_g1_i1	---NA---	CGGTCGGCTACGCATCGTCGCCTTGGTGAGCCGTTACCTCACCAACTAGCTAATGCGCCGCAGGCCCATCCTCAAGTGACAGATTGCTCCGTCTTTCCAAATTCGTTCAGGCGAACAAATCATGTATTCGGTATTAGCTACCGTTTCCGGTAGTTGTCCCAAGCTTGAGGGCAGGTTGCCTACGTGTTACTCACCCGTCCGCCGCTAAGTATCCGAGAAGCAAGCTTCTCATCAACTCCGCTCGACTTGCATGTATTAGGCACGCCGCCAGCGTTCGTCCTGAGCCAGGATCAAA	295
TRINITY_DN15343_c0_g1_i2	---NA---	TCCTGAAAGACCGATAGTGAACTAGTACTGTGAAGGAAAGGTGAAAAGCACTTCGAATAGAAGGGTGAAATAGAACCTGAAACCGTACGCCTACAAGCGGTCGGAGCCCACAAGTTGGGTGACGGCGTGCCCTTTGCATAATGAGCCTACGAGTTACTCCTCTCTGGCAAGGTTAAGTGTCTAAGGCACGGATCCGAAGCGAAAGCGAGTCTGAATAGGGCGCATAGTTAGTAGGATTAGACGCG	245
TRINITY_DN16060_c0_g1_i1	4-dihydroxy-2-butanone 4-phosphate synthase (chloroplast)	TGAGACACGGCCCAGACTCCTACGGGAGGCAGCAGTAGGGAATCTTCCGCAATGGACGCAAGTCTGACGGAGCAACGCCGCGTGAGTGATGAAGGTTTTCGGATCGTAAAGCTCTGTTGCCAGGGAAGAACGTCCGATAGAGTAACTGCTATCGGAGTGACGGTACCTGAGAAGAAAGCCCCGGCTAACTACGTGCCAGCAGCCGCGGTAATACGCAG	218	20	1.3e-11	0.675	nr	gi|1557879679|gb|RWR98208.1|putative cytochrome c biosynthesis protein [Cinnamomum micranthum f. kanehirae]	Cinnamomum micranthum f. kanehirae	1.3e-11	192	0.6056	RWR98208
TRINITY_DN16060_c0_g1_i2	4-dihydroxy-2-butanone 4-phosphate synthase (chloroplast)	TGAGACACGGCCCAGACTCCTACGGGAGGCAGCAGTAGGGAATCTTCCGCAATGGACGCAAGTCTGACGGAGCAACGCCGCGTGAGTGATGAAGGTTTTCGGATCGTAAAGCTCTGTTGCCAGGGAAGAACGTCCGATAGAGTAACTGCTATCGGAGTGACGGTACCTGAGAAGAAAGCCCCGGCTAACTACGTGCCAGCAGCCGCGGTAATACGCAG	218	20	1.3e-11	0.675	nr	gi|1557879679|gb|RWR98208.1|putative cytochrome c biosynthesis protein [Cinnamomum micranthum f. kanehirae]	Cinnamomum micranthum f. kanehirae	1.3e-11	192	0.6056	RWR98208
TRINITY_DN16273_c0_g2_i1	Phospholipid-transporting ATPase 2	TAGAGACTTGCAGGCAACAGGGGGAGTCTCTTCTTGAGATATCCTTGTTCAATAACATCACATTATGCTATCTCTTTGTGAGTTTACATTTCAGGTTTTCATCAAAGTCTTTATGAAGAACTTTTGAAGAAGAGTTTTTGATGATAAAGCTTCCCGAACAATCATGAAGATGATTCCACATGGTCAAGCATAGATTAGGGGGAGTGTTAAAACTAATTACATAAATTAGGGGAAAATCTCCTCTTGATGTAACCGTTCAAGCGGTTTCCTCCCGCACGGGCGTCTCTCTCCCGACTCCCTGGAACCGACGCATCTCCTCTCTGCCGTCGCGTCTCTCCAGGAGTTATATATACTCCATGATAATGATCGACCAAACCAATCAGCAAAAGTACTTGGATT…	431	20	7.6e-06	0.8471	nr	gi|1162536115|ref|XP_020416388.1|phospholipid-transporting ATPase 2 isoform X2 [Prunus persica]/gi|1139783173|gb|ONI17000.1|hypothetical protein PRUPE_3G133300 [Prunus persica]	Prunus persica	7.6e-06	941	0.7931	ONI17000;XP_020416388	null;null	;	;
TRINITY_DN16408_c0_g1_i1	predicted protein	CTACGCTAGCTTCCGGGGGCTACTGTATCTGCATGCTGAGCTCCTTGCGGAAGTTGCCGATGAACCTCTCCGTGTTGGCAAACAGCTCCTCCCGACTCATCGTCACGTCGCCGTCCATGCCGACGTCACAATCCTCCTCCTCCTCCTCCTCTTGCCGTACCTTTTCCTCTCCGCCGGGTTGTTGGCTGCCGTTCAGCGCGCTGAGGAAGAAGATGCTCGCCGTCGACGGGCACTTCTTCAGCACCTTCAGCACCACCTCCTTGGTCTTGATCTTCAGCTCGATTATATTACTCGCCACAACCACAAAGGCAGGCACGACGCCATGATCATCATGCGCAGCCGCCGCCGCCCGGTCGTCGGGACGGACTGATAATCCAGCTCCAGCCGTCTGGAACGATG…	691	10	3.2e-71	0.7222	nr	gi|326488571|dbj|BAJ93954.1|predicted protein [Hordeum vulgare subsp. vulgare]	Hordeum vulgare subsp. vulgare	3.2e-71	212	0.9906	BAJ93954	null
TRINITY_DN16453_c0_g1_i1	Acid phosphatase 1	GGGTGTTCGACGTCGACGAGACGCTGCTCTCCAACGCACCCTACTATGCCGTCAGCGGATGGGGATTACAGGAATTCAACGAGACTTCATTTGATGCATGGGTAGATGTAGCAAAAGCACCTGCATTACCATCTAGCTTGAAACTATACAGTGAACTGCAAGGACTTGGTTTCCATATTATTCTCTTGACTGGACGAAGTGAATTACAGCGAAATACTACAGAAGAAAATCTCTTGTTTGCTGGCTACCATTCATGGGAAAAACTCATACTGAGGCAAATCTCTGATATTGGCAAGACTGCTGTGCAGTACAAATCAGAGAGGCGAGCTGCGATGGAAGCGCAAGGATTCAAGATACTTGGAAACTCTGGGGATCAGTGGAGTGATTTGATAGGATTGC…	1918	20	1.2e-97	0.9131	nr	gi|1149799366|ref|XP_020160232.1|acid phosphatase 1-like isoform X2 [Aegilops tauschii subsp. tauschii]	Aegilops tauschii subsp. tauschii	1.2e-97	259	0.9933	XP_020160232	null;null;null;null;null;null	;;;;;	;;;;;
TRINITY_DN16959_c0_g1_i2	small nuclear ribonucleoprotein Sm D2-like	CGTCGGTGCAAGTTCAGATGGGCAACTACAAATTTGCAGAACTCGGAATAAACGGCAAATCAAACATTTTCCAAACTTAAATTGTCTTCTGCCAATATATTCATGATCCAAATAGAAACTACAGAGTGCAAGTTAGATACAGGACAGGCAAAACTCATAACATCCCAAACTACAGCACTGGACCAGTAACCGATACTGCTAAATCTCGGCTTGATATCATCTCTTAAACACTCACTGTTTAGAGCATTCAGTACTACAAGCTTCACAGCGACTACATAGCAAAGAGACTCTTCTGGGGCATTCGAGGTGTCGTCATCGTCTAAATCATTTCGGGTTCCTTAGAACAATGATGACCGAGTCGCCGCGGAGGAACATCTTGCTGATGAACCTGTCCTTGTT…	469	20	8e-25	1	nr	gi|1149715892|ref|XP_020183980.1|small nuclear ribonucleoprotein Sm D2-like [Aegilops tauschii subsp. tauschii]/gi|1149754555|ref|XP_020199350.1|small nuclear ribonucleoprotein Sm D2-like [Aegilops tauschii subsp. tauschii]	Aegilops tauschii subsp. tauschii	8e-25	106	1	XP_020183980;XP_020199350
TRINITY_DN16967_c0_g1_i1	Putative mitochondrial protein	GGATGACTTGTGGCTAGGGGTGAAAGGCCAATCAAACTCGGAGATAGCTGGTTCTCCGCGAAATCTATTTAGGTAGAGCGTCGACCGAATACCCTCGGGGGTAGAGCACTGGATGGGCTATGGGGACTCACCGTCTTACTGATCCTAACCAAACTCCGAATACCGAGGAGTACTAATCGGCAGACACACGGCGGGTGCTAACGTCTGTCGTGAAGAGGGAAACAACCCAGACCG	234	4	5.7e-09	0.7232	nr	gi|527210156|gb|EPS74717.1|hypothetical protein M569_00042, partial [Genlisea aurea]	Genlisea aurea	5.7e-09	101	0.7805	EPS74717
TRINITY_DN17010_c0_g1_i1	Potassium transporter 5	TAAGGGAATAATAGAAGCATGAAATATCTCAATCTTATAGCAGAAATGATCTTCAGATAATGAATTATTTACTCCTTTATATAGAGTCGAGGATTTTCTCACCATATGCATTGCCGATCTTGTCTGTAGTTTGGAAAATAGCTGTCACGGCTACACATAAGATCATTAACGCATAGTTGATTTCAGGGATGTAGACCTGCCCATGATACTTTTTTGAAGTGTGGGTGACACGAACCCGTGGAAAGCAACCAAGAACTTGGGACTGAGCGATGATTGCAAAGGCACCAGAAATCATAGCTTGGCTTGCAATTATAGCAGCAGCCACTGCCACCACAAATGTTGGCCAATATAATGGACCTGGGAGTGATTTGTAGAATGTATCTGCAACATCTTCAGGGT…	1458	20	0	0.9285	nr	gi|669031143|emb|CDM85935.1|unnamed protein product [Triticum aestivum]	Triticum aestivum	0	782	0.9867	CDM85935	Potassium transporter;Potassium transporter;Potassium transporter;Potassium transporter	potassium ion transmembrane transport/potassium ion transmembrane transporter activity/membrane;potassium ion transmembrane transport/potassium ion transmembrane transporter activity/membrane;;potassium ion transmembrane transport/potassium ion transmembrane transporter activity/membrane	Biological Process/Molecular Function/Cellular Component;Biological Process/Molecular Function/Cellular Component;;Biological Process/Molecular Function/Cellular Component
TRINITY_DN17010_c0_g1_i2	Potassium transporter 5	TAAGGGAATAATAGAAGCATGAAATATCTCAATCTTATAGCAGAAATGATCTTCAGATAATGAATTATTTACTCCTTTATATAGAGTCGAGGATTTTCTCACCATATGCATTGCCGATCTTGTCTGTAGTTTGGAAAATAGCTGTCACGGCTACACATAAGATCATTAACGCATAGTTGATTTCAGGGATGTAGACCTGCCCATGATACTTTTTTGAAGTGTGGGTGACACGAACCCGTGGAAAGCAACCAAGAACTTGGGACTGAGCGATGATTGCAAAGGCACCAGAAATCATAGCTTGGCTTGCAATTATAGCAGCAGCCACTGCCACCACAAATGTTGGCCAATATAATGGACCTGGGAGTGATTTGTAGAATGTATCTGCAACATCTTCAGGGT…	1458	20	0	0.9285	nr	gi|669031143|emb|CDM85935.1|unnamed protein product [Triticum aestivum]	Triticum aestivum	0	782	0.9867	CDM85935	Potassium transporter;Potassium transporter;Potassium transporter;Potassium transporter	potassium ion transmembrane transport/potassium ion transmembrane transporter activity/membrane;potassium ion transmembrane transport/potassium ion transmembrane transporter activity/membrane;;potassium ion transmembrane transport/potassium ion transmembrane transporter activity/membrane	Biological Process/Molecular Function/Cellular Component;Biological Process/Molecular Function/Cellular Component;;Biological Process/Molecular Function/Cellular Component
TRINITY_DN17010_c0_g1_i3	Potassium transporter 5	TAAGGGAATAATAGAAGCATGAAATATCTCAATCTTATAGCAGAAATGATCTTCAGATAATGAATTATTTACTCCTTTATATAGAGTCGAGGATTTTCTCACCATATGCATTGCCGATCTTGTCTGTAGTTTGGAAAATAGCTGTCACGGCTACACATAAGATCATTAACGCATAGTTGATTTCAGGGATGTAGACCTGCCCATGATACTTTTTTGAAGTGTGGGTGACACGAACCCGTGGAAAGCAACCAAGAACTTGGGACTGAGCGATGATTGCAAAGGCACCAGAAATCATAGCTTGGCTTGCAATTATAGCAGCAGCCACTGCCACCACAAATGTTGGCCAATATAATGGACCTGGGAGTGATTTGTAGAATGTATCTGCAACATCTTCAGGGT…	1458	20	0	0.9285	nr	gi|669031143|emb|CDM85935.1|unnamed protein product [Triticum aestivum]	Triticum aestivum	0	782	0.9867	CDM85935	Potassium transporter;Potassium transporter;Potassium transporter;Potassium transporter	potassium ion transmembrane transport/potassium ion transmembrane transporter activity/membrane;potassium ion transmembrane transport/potassium ion transmembrane transporter activity/membrane;;potassium ion transmembrane transport/potassium ion transmembrane transporter activity/membrane	Biological Process/Molecular Function/Cellular Component;Biological Process/Molecular Function/Cellular Component;;Biological Process/Molecular Function/Cellular Component
TRINITY_DN17029_c0_g1_i1	probable glutathione S-transferase GSTU6	ATTTGTTTGAGTATAAATGTATTTAGTCATGTTTTAGTATTTTGATACATTTATTTCTAGACAAACCTAAGATAACAATTTTGGGATGGAGGGAGTAAATATCACCTTGTGACTGACACGACTATTGAGATCTGAATTGTGTTGGATCTTCCACGGTGAAAGAAAGGTTGGTATGCATGATTGGTACAGATCCAACGAGTCTAAAATCGAGCCGTAGTTAATTCGCAGTAGCCTTGGCAGCGTTCTTTGCGTGTATGAACCTGACGTAGTCCACGACCCGGTCCACGTCCTGGAGCAGCTCCACGGCGGCGTCGAGCTCGCCGAAGCGCCGCAGCCACGCCGCCAGCAGCGGCGTCCTGCCTTCATCCTGGAATAGCCTCTCGCCGGAGACCCTGGCTA…	845	20	1.8e-121	0.8074	nr	gi|326492325|dbj|BAK01946.1|predicted protein [Hordeum vulgare subsp. vulgare]	Hordeum vulgare subsp. vulgare	1.8e-121	236	0.9949	BAK01946	Glutathione S-transferase, N-terminal;Glutathione S-transferase, N-terminal;Glutathione S-transferase, N-terminal;Glutathione S-transferase, N-terminal;Glutathione S-transferase, N-terminal;Glutathione S-transferase, N-terminal;Glutathione S-transferase, C-terminal-like;Glutathione S-transferase, C-terminal-like;Thioredoxin-like superfamily;Glutathione S-transferase, C-terminal domain superfamily	protein binding;;;;;protein binding;;;;	Molecular Function;;;;;Molecular Function;;;;
TRINITY_DN17281_c0_g1_i1	predicted protein	GGCCGATTCTTCGGGTTCCACTGGATGCACCACAGCCCCACAATACTCAGCTGTCTCATCTTCTCCTTGTCCTCTGCTGTCATTTCCAAAGTAAGCTCCCAATCATGCCCACTGATTACTTTCTGGTAGATCCACTCAGGGAGATACACCTCGTCCTGGTTCTCAACACTTGGATCTGAGTTCCTCCGTCCGCTCACCATTTCCAACACCAACATTCCAAAACTGTACACATCTGACTTGTAAG	244	20	1.3e-52	0.9594	nr	gi|326511112|dbj|BAJ87570.1|predicted protein [Hordeum vulgare subsp. vulgare]	Hordeum vulgare subsp. vulgare	1.3e-52	377	1	BAJ87570	null;null	;	;
TRINITY_DN17639_c0_g1_i1	Blue copper protein	GTATATATGGAGTACATAAAGTATTCTAAAAAATTATGATGAATACATGACTCTGCAACTTAAATACATGAAAAACTCCAACTATAGGATACTCATTCACATATTCAACACAAATCAAACAATGATATTACATGTATAATCTATGTGTATATGCATTTTTCCGTGTTTCAAGTCAATGTTGGAGAAATCTGGCTCTACTTGCAGTATTGATCAAATTGTTTCAGGTAAAATACTGTGTAAAAATGCGGAGCCTCGATACATACAACATACCCTATAATTACTACACTTTAGAATATACGCATATATGGTAGCTAGTAATCGCTACTTCTAATATGGAAATTGCACGTGTATGCCGTTGCAAATTACATTCAAGACATGAGGCCGGCAACGATAAGTAAG…	899	20	1.9e-88	0.8932	nr	gi|326519658|dbj|BAK00202.1|predicted protein [Hordeum vulgare subsp. vulgare]	Hordeum vulgare subsp. vulgare	1.9e-88	171	0.9942	BAK00202	Cupredoxin;Phytocyanin domain;Phytocyanin domain;Phytocyanin;Phytocyanin;Phytocyanin domain;Phytocyanin domain;Phytocyanin domain;Cupredoxin	;electron transfer activity;;electron transfer activity;;electron transfer activity;electron transfer activity;;	;Molecular Function;;Molecular Function;;Molecular Function;Molecular Function;;
TRINITY_DN17699_c0_g1_i1	Alpha-xylosidase 1	GTTGTGGTATCCCCACCTGCATTGGTGGAACCCAAATGCCCAATACGGCATGGGCGCGGGGCGGCCGATCATGGCGGTGTACTGGTCAACGACGGCGAGCGGCGTCGGCCCGGCGAAGAAGTAGAAGTCGAGGAGGCCGCCGATGACCTTGTAGGTGAGCGAGGTGCCGGTGTAGAAGACGTCCATGCCGTTGCTGTTGAGCAGCAGCACGGCGTGCGCGACGCCGCGGCCGGCGAGGTTGCGGAGGTCCACGTACACCGGGTGGGAGCCGTAGAGGTCGGTGTTGAGGTTGATGGCGGAGGCGTCGGTGGTGTAGAGCGTGTAGGGGTCGTTGGGCCGGAGCTTGATGCCGCCGGGCTGCGTGTTCTCGCCGAGCCCGTAGAGCGCGGCGTCGCCGGG…	1092	20	0	0.9173	nr	gi|326507636|dbj|BAK03211.1|predicted protein [Hordeum vulgare subsp. vulgare]	Hordeum vulgare subsp. vulgare	0	952	0.9969	BAK03211	null;null	;	;
TRINITY_DN17718_c0_g1_i1	predicted protein	TCTGCGATGGTGAGCAATCCCCTTTGCTCTCCTTTTGATTTCAGAACAGAAATGCTGCCGTTTCTACTAGTACTAGAAAGATCTTACAGGGAAAGGGGATACAATTACAGGATACTAGTATAATTTTACAAGTTTCATTATTCGAAGGTTGACAAATCCAGTGCCGTATGTTTCTAACTAATAGCATTACAACATGATAAGGTACAGATCCATGTATGATTTTACAACATAGTAAAGGTACAGATCAGGTGACCCCTGTAGTTCAGTTTACTATGTAATCAAATGAACATTCGACATAAAAGTGCAAGGCATTACTGTTTGCAACTCACACGTGAGTTAAGTTCCCTCATTCGACATTGCGTGTTCATGTGTTAGTCCTGTTTTGTGGCATAGGCCGAT…	533	20	2.1e-26	0.9576	nr	gi|326511112|dbj|BAJ87570.1|predicted protein [Hordeum vulgare subsp. vulgare]	Hordeum vulgare subsp. vulgare	2.1e-26	377	1	BAJ87570
TRINITY_DN17742_c0_g1_i1	lysine histidine transporter 1	GGCATCTCCCTCTGTTAAACTCCATTGCTCAAGACAAGGCCGGCCGGCAGAAAATGGGGACGCAGGCAGCGGAGAACGTCGACCCGCCGGCAAAGGATGTCAGGACAGATGAGCAAAAGAAGATCGATGACTGGCTCCCGATCACGTCGTCGAGGAACGCCAAGTGGTGGTACTCGGCCTTCCACAATGTCACCGCCATGGTTGGCGCTGGGGTGCTCAGCCTCCCCTACGCCATGTCTGAACTCGGTTGGGGTCCTGGCATCGCAGTGATGACCTTGTCTTGGATCATCACGGTGTACACGCTGTGGCAGATGGTGGAGATGCACGAGATGGTGCCCGGGAAGCGGTTCGACAGGTACCACGAGCTCGGGCAGCACGCGTTCGGCGACAAGCTGGGCC…	1936	20	0	0.9508	nr	gi|326526207|dbj|BAJ93280.1|predicted protein [Hordeum vulgare subsp. vulgare]	Hordeum vulgare subsp. vulgare	0	447	0.9954	BAJ93280	Amino acid transporter, transmembrane domain;Amino acid transporter, transmembrane domain;Amino acid transporter, transmembrane domain;Amino acid transporter, transmembrane domain	;;;	;;;
TRINITY_DN18496_c0_g1_i1	---NA---	GAGGCCAACAAGCAGCAGGCTAAGGGCAACGTCCCCGGCCAAGACTCGGTCACCGACCGCGTCTCTGGTGCTCTCGGCGCTGCCGGCGACAAGATTGACCAGAGCAAGCACGAGGGTGCTGCCGAGGCCAACAAGCGCTCCGTCTAAGCTACCTTCGATCTGTCTTTCGGACGTCTGCATATCGGCTTGACCACTTTATAGTGCACGATGGCACTCGATGCGGTTCGCTAGGCATACCTTGCGTGGATCAGATTGAGAAGCAGGTAGACACTTGTCCCTGCAGCATGATTATGAGGAAATGAGATACCAATAAATACTCTTCATCCACTTAACGTAC	337
TRINITY_DN19073_c2_g1_i1	hypothetical protein, partial	GGTGTACATAAGCTTACGGATTATTAGTACTACTCGACTATGACATTACTGCCTTTACATCTATAGCCTATCAACGTGGTCATCTTCCACGATCCTTAAAAGAAATCTCATCTTGTGGTGGGTTTCGCGCTTATATGCTTTCAGCGCTTATCCCTTCCGCACGTAGCTACCCAGCGATGCTCCTGGCGGAACAACTGGTACACCAGCGGTGCGTCCATCCCGGTCCTCTCGTACTAGGGTTAGATCTTCTCAAATTT	257	3	1.6e-06	0.8159	nr	gi|310877193|gb|ADP36957.1|hypothetical protein, partial [Asterochloris sp. DA2]	Asterochloris sp. DA2	1.6e-06	33	0.8485	ADP36957
TRINITY_DN19073_c2_g1_i2	hypothetical protein, partial	GGTGTACATAAGCTTACGGATTATTAGTACTACTCGACTATGACATTACTGCCTTTACATCTATAGCCTATCAACGTGGTCATCTTCCACGATCCTTAAAAGAAATCTCATCTTGTGGTGGGTTTCGCGCTTATATGCTTTCAGCGCTTATCCCTTCCGCACGTAGCTACCCAGCGATGCTCCTGGCGGAACAACTGGTACACCAGCGGTGCGTCCATCCCGGTCCTCTCGTACTAGGGTTAGATCTTCTCAAATTT	257	3	1.6e-06	0.8159	nr	gi|310877193|gb|ADP36957.1|hypothetical protein, partial [Asterochloris sp. DA2]	Asterochloris sp. DA2	1.6e-06	33	0.8485	ADP36957
TRINITY_DN19081_c0_g1_i1	hypothetical protein BVRB_041110, partial	GAGAATTGAGAGGGGTTGCTCCTAGTACGAGAGGACCGGAGTGAACGCACCGCTGGTGTTCGGGTTGTCATGCCAATGGCACTGCCCGGTAGCTAAATGCGGAAGAGATAAGTGCTGAAAGCATCTAAGCACGAAACTTGCCCCGAGATGAGTTCTCCCTGACTCCTTTGAGAGTCCTGAAGGGACGTTGAAGACTACGACGTGGATAGGCCGGGTGTGTAAGCGCAGCGATGCGTTGAGCTAAC	245	1	0.00023	0.7742	nr	gi|870759086|gb|KMS64936.1|hypothetical protein BVRB_041110, partial [Beta vulgaris subsp. vulgaris]	Beta vulgaris subsp. vulgaris	0.00023	183	0.7742	KMS64936
TRINITY_DN20006_c0_g1_i3	Retrovirus-related Pol polyprotein from transposon 17.6	TGATCCAGCCATACCGCGTGGGTGAAGAAGGCCTTCGGGTTGTAAAGCCCTTTTGTTGGGAAAGAAATCCAGCCGGCTAATACCTGGTTGGGATGACGGTACCCAAAGAATAAGCACCGGCTAACTTCGTGCCAGCAGCCGCGGTAATACGAAGGGGGCTAGCGTTGCTCGGAATCACTGGGCGTAAAGGGTGCGTAGGCGGGTCTTTAAGTC	213	20	4e-08	0.6873	nr	gi|1322421257|gb|PLY97102.1|hypothetical protein LSAT_4X50261 [Lactuca sativa]	Lactuca sativa	4e-08	399	0.5152	PLY97102	null
TRINITY_DN20006_c0_g1_i4	Retrovirus-related Pol polyprotein from transposon 17.6	TGATCCAGCCATACCGCGTGGGTGAAGAAGGCCTTCGGGTTGTAAAGCCCTTTTGTTGGGAAAGAAATCCAGCCGGCTAATACCTGGTTGGGATGACGGTACCCAAAGAATAAGCACCGGCTAACTTCGTGCCAGCAGCCGCGGTAATACGAAGGGGGCTAGCGTTGCTCGGAATCACTGGGCGTAAAGGGTGCGTAGGCGGGTCTTTAAGTC	213	20	4e-08	0.6873	nr	gi|1322421257|gb|PLY97102.1|hypothetical protein LSAT_4X50261 [Lactuca sativa]	Lactuca sativa	4e-08	399	0.5152	PLY97102	null
TRINITY_DN20077_c0_g1_i3	hypothetical_protein (chloroplast)	TGATCCAGCAATGCCGCGTGAGTGAAGAAGGCCTTCGGGTTGTAAAGCTCTTTTGTCAGGGAAGAAACGGTGAAGGCTAATATCCTTCGCTAATGACGGTACCTGAAGAATAAGCACCGGCTAACTACGTGCCAGCAGCCGCGGTAATACGTAGGGTGCAAGCGTTGTCCGGAATTATTGGGCGTAAAGAGCTCGTAGGCGGTTTGTCGCGTCTGCTGTGAAATCCCGAGGCTCAACCTCGGGTCTGCAGTGGGTACGGGCAGACTAGAGTGCGGTAGGGGAGATTGGAATTCCTGGTGTAGCGGTGGAATGCGCAGATATCAGGAGGAACACCGATGGCGAAGGCAGCCCCCTGGGTCAAGATTGACGCTCATGCACGAAAGCGTGGGGAGCAAACAG…	413	20	6.3e-16	0.6063	nr	gi|1322421257|gb|PLY97102.1|hypothetical protein LSAT_4X50261 [Lactuca sativa]	Lactuca sativa	6.3e-16	399	0.6818	PLY97102	null
TRINITY_DN20077_c0_g1_i7	hypothetical_protein (chloroplast)	TGATCCAGCAATGCCGCGTGAGTGAAGAAGGCCTTCGGGTTGTAAAGCTCTTTTGTCAGGGAAGAAACGGTGAAGGCTAATATCCTTCGCTAATGACGGTACCTGAAGAATAAGCACCGGCTAACTACGTGCCAGCAGCCGCGGTAATACGTAGGGTGCAAGCGTTGTCCGGAATTATTGGGCGTAAAGAGCTCGTAGGCGGTTTGTCGCGTCTGCTGTGAAATCCCGAGGCTCAACCTCGGGTCTGCAGTGGGTACGGGCAGACTAGAGTGCGGTAGGGGAGATTGGAATTCCTGGTGTAGCGGTGGAATGCGCAGATATCAGGAGGAACACCGATGGCGAAGGCAGCCCCCTGGGTCAAGATTGACGCTCATGCACGAAAGCGTGGGGAGCAAACAG…	413	20	6.3e-16	0.6063	nr	gi|1322421257|gb|PLY97102.1|hypothetical protein LSAT_4X50261 [Lactuca sativa]	Lactuca sativa	6.3e-16	399	0.6818	PLY97102	null
TRINITY_DN20466_c0_g1_i1	retrotransposon protein, putative, Ty1-copia subclass	ATGGAAATGAGATATTGGGACTCAACGTTCCATAATGCCATTGGATCCACCAAACACAATTGGTTGGTACTCAAGAATATCTTTCGATATCTGCAAGGCATCAAACATCCTGTCCTGGGTTTTCAGTTTCACAGAAATGTGAGCACCGATATTATTGGATACATCGATCAGATCCCCACTATGTCAGATCGTAGACAAGCTTAGTGTTCATACTAGGTGTGGTAGCCCTCTCATGAAGAGTCTTAAAATCAGACCTCATGGCTACATCCACCAACCATTATCTCAAAGATAATGTTGCTTGTGTTGCCCGGATGCAAACATGTTACATAATAAGCAATATCGCTATATTGCATTTCTTGCAAATCAAATCATG	373	20	2.5e-10	0.5027	nr	gi|38568047|emb|CAD40421.3|OSJNBa0065J03.17 [Oryza sativa Japonica Group]	Oryza sativa Japonica Group	2.5e-10	864	0.4105	CAD40421
TRINITY_DN20506_c0_g1_i1	ORF44l (chloroplast)	GGGTGCTTTTCACCTTTCCCTCACGGTACTTGTTCGCTATCGGTCATGCACGAGTACTTAGGCTTGGAGAGTGGTCTCCCCATGTTCAGACAGGATTTCACGTGTCCCGCCCTACTCATTTATCATCTAAATATACCTTTCAAATACGGGGCTATCACCCTCTACGGCTGTTCTTTCCAGAACATTCTTTTAAATATATAAAGACTTTTGGGCTAATCCGCTTTCGCTCGCCGCTACTTACGGAATCTCTTCGATTTCTTTTCCTCCGGGTACTTAGATGTTTCAGTTCTCCGGGTTTGCTCCTCTTGCGAGGTGACTGGTCTTCAACCAGCCGGGTTGCCCCATTCGGACATCTGCGGATCAATTCGTGTGTGCCGATCCCCGCAGCTTTTCGCAGCT…	481	16	1.9e-50	0.6936	nr	gi|902039000|gb|KNA02748.1|hypothetical protein SOVF_215730, partial [Spinacia oleracea]	Spinacia oleracea	1.9e-50	90	0.9444	KNA02748
TRINITY_DN20506_c0_g1_i2	ORF44l (chloroplast)	GGGTGCTTTTCACCTTTCCCTCACGGTACTTGTTCGCTATCGGTCATGCACGAGTACTTAGGCTTGGAGAGTGGTCTCCCCATGTTCAGACAGGATTTCACGTGTCCCGCCCTACTCATTTATCATCTAAATATACCTTTCAAATACGGGGCTATCACCCTCTACGGCTGTTCTTTCCAGAACATTCTTTTAAATATATAAAGACTTTTGGGCTAATCCGCTTTCGCTCGCCGCTACTTACGGAATCTCTTCGATTTCTTTTCCTCCGGGTACTTAGATGTTTCAGTTCTCCGGGTTTGCTCCTCTTGCGAGGTGACTGGTCTTCAACCAGCCGGGTTGCCCCATTCGGACATCTGCGGATCAATTCGTGTGTGCCGATCCCCGCAGCTTTTCGCAGCT…	481	16	1.9e-50	0.6936	nr	gi|902039000|gb|KNA02748.1|hypothetical protein SOVF_215730, partial [Spinacia oleracea]	Spinacia oleracea	1.9e-50	90	0.9444	KNA02748
TRINITY_DN20506_c0_g1_i3	ORF44l (chloroplast)	GGGTGCTTTTCACCTTTCCCTCACGGTACTTGTTCGCTATCGGTCATGCACGAGTACTTAGGCTTGGAGAGTGGTCTCCCCATGTTCAGACAGGATTTCACGTGTCCCGCCCTACTCATTTATCATCTAAATATACCTTTCAAATACGGGGCTATCACCCTCTACGGCTGTTCTTTCCAGAACATTCTTTTAAATATATAAAGACTTTTGGGCTAATCCGCTTTCGCTCGCCGCTACTTACGGAATCTCTTCGATTTCTTTTCCTCCGGGTACTTAGATGTTTCAGTTCTCCGGGTTTGCTCCTCTTGCGAGGTGACTGGTCTTCAACCAGCCGGGTTGCCCCATTCGGACATCTGCGGATCAATTCGTGTGTGCCGATCCCCGCAGCTTTTCGCAGCT…	481	16	1.9e-50	0.6936	nr	gi|902039000|gb|KNA02748.1|hypothetical protein SOVF_215730, partial [Spinacia oleracea]	Spinacia oleracea	1.9e-50	90	0.9444	KNA02748
TRINITY_DN20645_c0_g1_i3	---NA---	GGAACGAAGAAGTCGATCGAGCTATTAGTAACGGTAAGCTTCATGCATTGCTGCACTTCCACACCCGTCCTATCAACGTGGTCGTCTTCCACGGCCCTGATAGGGAATACTCGTTTTCAGGTGGGTTTCCCGCTTAGATGCCTTCAGCGGTTATCCCGTCCATACGTAGCTACGCTGCACTGCGGCTGGCGCCACAACAGCTCCACCAGAGGTATGTTCATCC	223
TRINITY_DN20645_c0_g1_i4	---NA---	GGAACGAAGAAGTCGATCGAGCTATTAGTAACGGTAAGCTTCATGCATTGCTGCACTTCCACACCCGTCCTATCAACGTGGTCGTCTTCCACGGCCCTGATAGGGAATACTCGTTTTCAGGTGGGTTTCCCGCTTAGATGCCTTCAGCGGTTATCCCGTCCATACGTAGCTACGCTGCACTGCGGCTGGCGCCACAACAGCTCCACCAGAGGTATGTTCATCC	223
TRINITY_DN20800_c0_g1_i1	---NA---	GCGTAAGATACATATAATTTTATACATTTACGCGACAAGTATTTCTGAACGGAGGGAGTAGTACATATGCCAATACTAGACGAGTACATTAATAACACGAAGAAAAAGGAAGAGGCACTCAGAGAAAGGCACAAGATTCTTGAGATCACCAGCTAGCCACATATATTATGCTCCCAAGAAAACTAGCCAGCACCAGCAATATATAGTTGCTCGCTCCACTCACCACCCAAAAGCCAACTGAGCAATGAATCAATATGTAGGGAGTACTACCATCGATGGATACTAGTAGATATTATGCATGGCTAATAATAATGGCACCCCATTATCTTATACATCAAGTATATATCAAGAATTGATGGACTACGAACTGAAAGTATAGCTAGTAACTGATCGATGATG…	998
TRINITY_DN20883_c0_g1_i1	CCCH transcription factor	GTCCGGGCAGGGCTCGCGCCGCGTCGCGTACGCGGGCGAGCCCTGCCCGGACTACCGCCGCCGCCCGGGCGCCGCGTGCCCGCGCGGGGCCTCCTGCCCGTTCGCGCACGGCACCTTCGAGCTCTGGCTCCACCCGTCCCGCTACCGCACGCGCCCGTGCCGCGCCGGCCCGGCCTGCCGCCGCCGCGTCTGCTTCTTCGCGCACGCGGAC	211	20	4.9e-16	0.9187	nr	gi|326490069|dbj|BAJ94108.1|predicted protein [Hordeum vulgare subsp. vulgare]	Hordeum vulgare subsp. vulgare	4.9e-16	204	0.9844	BAJ94108	null;null	;	;
TRINITY_DN20967_c1_g1_i1	putative F-box/LRR-repeat protein At5g02700	AGGGGCCTAGCCTACATGTGCTATATGAAGACTTTGTAAGCATCAAGCAAATGATATAGGCACACACACATAAAAAACAGAGCAGCAACAAAACATCTCCTGCTTTTGCATGTACTAACTGAGAAGACAATTAAGTTTTCAACACAAGGATGTGTTCCTACCACAGCTTAGGCAGAGCAAAGCCGCGAACGATTGCACAGGATAACACCGTAGCCAGTAGCAGTTTTGGCAGATGGGGTTACCACTTACCAGCTGTCACCAGTTACAACTTTCAGCAGTGATGTTTTTGCATCCTTCCCCATCAGAAATTTCCCACCCTGTTTTTGCATCCAAAAGCATCTCTTGCAGTGTTAACAGTGGCAACTTCAAAGTTACTTGAATTGCAGAGGAACCTTAGGC…	1706	20	0	0.6921	nr	gi|1149792048|ref|XP_020157431.1|putative FBD-associated F-box protein At3g50710 [Aegilops tauschii subsp. tauschii]	Aegilops tauschii subsp. tauschii	0	469	0.8557	XP_020157431	FBD domain;FBD domain;FBD domain;FBD domain;FBD domain	;;;;	;;;;
TRINITY_DN21275_c0_g1_i2	4-dihydroxy-2-butanone 4-phosphate synthase (chloroplast)	CGCGGCTGCTGGCACGGAGTTAGCCGGTGCTTATTCATACTGTACCTTCAGCTACTTACACGTAAGTAGGTTTATCCCAGTATAAAAGAAGTTTACAACCCATAGGGCCGTCGTCCTTCACGCGGGATGGCTGGATCAGGCTCTCACCCATTGTCCAATATTCCTCACTGCTGCCTCCCGTAGGAGTCTGGTCCGTGTCTCA	202	20	1.6e-07	0.6039	nr	gi|870806987|gb|KMS93253.1|hypothetical protein BVRB_033340, partial [Beta vulgaris subsp. vulgaris]	Beta vulgaris subsp. vulgaris	1.6e-07	56	0.75	KMS93253
TRINITY_DN21315_c0_g1_i1	predicted protein	TGTTGTTGAGAGCAGTCTCTGCTCGAGGATGGTCTGCTCATTCGTCCATTGTCTAGCATGTATCCTTTGAAGCACATGTTCGCTGCAAGGGGCGGTCCAGCCGCTAGGTGGGAGGTGAAGATGGATGTTGGCCCGCCGCTCCACCTCCTCTGGACGCTGCGGCTGCAGCTTAGCTAATGGTAGCTCCCCGAGGGGTGAGTCATCAATATCTTATGTTGGTATTGGTGGTTGATCTTGCTGCCCAGTGGCACCTGCCTCATATGCTGATCACTGAGAGTTGTGTGGACCTGTTGAAGCAATAAAACCTGTAACAGATCTTGAAGCAGCCATGCAGCCCCATATCCTATACAGTTTGCATGATATGCTAAAAAACTGCAGTAACATCAGCACTAACCTTTT…	1204	3	4e-42	0.8684	nr	gi|326488963|dbj|BAJ98093.1|predicted protein [Hordeum vulgare subsp. vulgare]	Hordeum vulgare subsp. vulgare	4e-42	110	0.975	BAJ98093
TRINITY_DN21315_c0_g1_i3	predicted protein	TGTTGTTGAGAGCAGTCTCTGCTCGAGGATGGTCTGCTCATTCGTCCATTGTCTAGCATGTATCCTTTGAAGCACATGTTCGCTGCAAGGGGCGGTCCAGCCGCTAGGTGGGAGGTGAAGATGGATGTTGGCCCGCCGCTCCACCTCCTCTGGACGCTGCGGCTGCAGCTTAGCTAATGGTAGCTCCCCGAGGGGTGAGTCATCAATATCTTATGTTGGTATTGGTGGTTGATCTTGCTGCCCAGTGGCACCTGCCTCATATGCTGATCACTGAGAGTTGTGTGGACCTGTTGAAGCAATAAAACCTGTAACAGATCTTGAAGCAGCCATGCAGCCCCATATCCTATACAGTTTGCATGATATGCTAAAAAACTGCAGTAACATCAGCACTAACCTTTT…	1204	3	4e-42	0.8684	nr	gi|326488963|dbj|BAJ98093.1|predicted protein [Hordeum vulgare subsp. vulgare]	Hordeum vulgare subsp. vulgare	4e-42	110	0.975	BAJ98093
TRINITY_DN21374_c0_g1_i1	SOSS complex subunit B homolog	GGCCCAGCGATATTTTAAGGAGAAGGCATACAAAACTCAGTAAGTGGTTAGTACCATCGTTATTATTGCATAATGTACTACCACAGTTAGTATTGCATAAGATTTAATGAGACTTGAAGCAACAATGAGCTGGAAGCATGAAATGATAGGCATCAGTGCAGTGGCTTGAAGACTTGGGAGTAGGGCGACATGACAGCCTCCTGTACCATCTTCCTTGGGTCGCCTGGATCGGGGCCCCACCTCACCTCGCTCATGTTGGGTGTCTCGACGAACATCATGGTGAACTCGCCCACCTTCTCCACTCGTCCTCGCTTGCCGGCGCGCAAGAACAGGTTGTTGCCCCTATGGTATGAGAAGATGCCACTTGTGAGCCGCACGATGTCCCCGGGCTCAAAGGCG…	926	20	2.1e-101	0.8726	nr	gi|326504070|dbj|BAK02821.1|predicted protein [Hordeum vulgare subsp. vulgare]	Hordeum vulgare subsp. vulgare	2.1e-101	143	1	BAK02821
TRINITY_DN21575_c0_g1_i2	hypothetical protein BVRB_037930, partial	CTCGGTTGATTTCTTTTCCCCGGGGTACTTAGATGTTTCAGTTCCCCCGGTTCGCCTCATGCCACTATGTATTCATGACATGATAGTGTGACGTATCACACTGGGTTTCCCCATTCGGGTATCGTCGGTTGTTGCGGTTCATATCACCTTACCGACGCTTATCGCAGATTAGCACGCCCTTCATCGCCTCTGACTGCCTAGGCATCCACCGTGTACGCTTAGTCGCTTAACCTCACAACCCACAGGCGTTTTACAACGCTGCGA	264	1	5.2e-11	0.6	nr	gi|870765728|gb|KMS65245.1|hypothetical protein BVRB_037930, partial [Beta vulgaris subsp. vulgaris]	Beta vulgaris subsp. vulgaris	5.2e-11	166	0.6	KMS65245
TRINITY_DN21699_c0_g1_i1	ABC transporter G family member 39	GTACATTCAGCCAGATAACAGCGCCTGAAAAGCGGATGGTAACCTTTTTTACTGCCATGCTATTGATCATTGCTTTATATAAAAAGCAGGGCGAAAGCCTTTTTGGGTAAGATAGACAATCTTGCGGAAAGAATATTTGAACTGTTAACAATTGTACAAAATTACAACGTGCCCTCCTCTGAGAGTTACAATATGTACATAATTGAACTAAGTTGATTGCCTAAGAAACGGACACCGAATATTCTGTCTCTAAACTTATTCTCCTGGGTTCCCTACTGCCTAGTGCCAACACTACTAGCTATAGCGATCTGGAGCAAATCTGAATCTGTTTTCAGATAGCTTCTCTTATCTTCTTTGGAAGTTCAATACTTTGATGGAGAAGGCAAAAACAAAAGCGAA…	4757	20	0	0.9528	nr	gi|1149815052|ref|XP_020166444.1|ABC transporter G family member 39 [Aegilops tauschii subsp. tauschii]	Aegilops tauschii subsp. tauschii	0	1448	0.9943	XP_020166444	AAA+ ATPase domain;Plant PDR ABC transporter associated;ABC-transporter N-terminal domain;ABC-transporter N-terminal domain;ABC-transporter N-terminal domain;ABC-2 type transporter;ABC transporter-like;ABC transporter-like;ABC transporter-like;ABC transporter-like;ABC transporter-like;ABC transporter-like;ABC transporter-like;ABC transporter-like;ATP-binding cassette transporter, PDR-like subfami…	;;;;;membrane;ATP binding/ATPase activity;ATP binding/ATPase activity;;;;;ATP binding/ATPase activity;ATP binding/ATPase activity;;;;	;;;;;Cellular Component;Molecular Function/Molecular Function;Molecular Function/Molecular Function;;;;;Molecular Function/Molecular Function;Molecular Function/Molecular Function;;;;
TRINITY_DN21797_c0_g1_i1	---NA---	GGGTTTTGGCGTCACCGTTCCATTCCCGGTGACGGCGGCGTCTGGCACCACGAGGCCGGCCGACGGGGAGCTTCTTGGGGAGGCGACCATGGTTCTTCTCTGCACTATGCTCAGGCCGTGCTGCCGCTACAGGCGCTGGAGACGTCGAGGCGCACCAGGCGCGCCGCAGTGTCCATGTGCACCTGGGCCGGTGCAGGGGCCGAGGCGGTGGCACGAACAACTCCAAATCCAACGGGATCGGCTGCTCGCGACGAGAGAAAGAGGCTGGTGCTGGCTTCCTTCAAGCGTGGCCATGGAGCGATGCTCCGGTGACGGACGCTGGCATCTGCCGGCTCCTGGACGCGTCCAACATGCAGAGTAGAAGGTGGCTCGGGGCATGCTTCTTGCTCGTTGGGCAGG…	448
TRINITY_DN21797_c0_g1_i2	---NA---	GGGTTTTGGCGTCACCGTTCCATTCCCGGTGACGGCGGCGTCTGGCACCACGAGGCCGGCCGACGGGGAGCTTCTTGGGGAGGCGACCATGGTTCTTCTCTGCACTATGCTCAGGCCGTGCTGCCGCTACAGGCGCTGGAGACGTCGAGGCGCACCAGGCGCGCCGCAGTGTCCATGTGCACCTGGGCCGGTGCAGGGGCCGAGGCGGTGGCACGAACAACTCCAAATCCAACGGGATCGGCTGCTCGCGACGAGAGAAAGAGGCTGGTGCTGGCTTCCTTCAAGCGTGGCCATGGAGCGATGCTCCGGTGACGGACGCTGGCATCTGCCGGCTCCTGGACGCGTCCAACATGCAGAGTAGAAGGTGGCTCGGGGCATGCTTCTTGCTCGTTGGGCAGG…	448
TRINITY_DN21926_c0_g1_i1	predicted protein	GTTCGGACGTGTGCTCTTCCGATCTGCAGCTGCTAGCTACTCCTCTCTGGAACGATCATCCTCCTCTGCTACGTCGACGACGATGGCCGCACGCCTCGCGCTGGTGGCGGCGCTCCTGTGCGCCGGAGCCGCGGCCGCGGCGGCGCAGCAGGCGAGCAACGTCCGCGCGACCTACCACTTCTACCGCCCGGCTCAGAACAACTGGGATCTGGGCGCCCCCGCCGTGAGCGCCTACTGCTCCACCTGGGACGCCGGCAAGCCGTTGTCATGGCGGTCCAAGTACGGCTGGACGGCGTTCTGCGGCCCCGCCGGCCCCCTCGGGCAGGCGGCCTGCGGCAAGTGCCTCCGGGTGAC	354	20	7.5e-40	0.9424	nr	gi|326517637|dbj|BAK03737.1|predicted protein [Hordeum vulgare subsp. vulgare]	Hordeum vulgare subsp. vulgare	7.5e-40	166	0.9848	BAK03737	Barwin domain;RlpA-like domain superfamily;Barwin domain;Barwin domain;Barwin domain;Barwin domain;Barwin domain;RlpA-like domain superfamily	defense response to fungus/defense response to bacterium;;defense response to fungus/defense response to bacterium;;;defense response to fungus/defense response to bacterium;defense response to fungus/defense response to bacterium;	Biological Process/Biological Process;;Biological Process/Biological Process;;;Biological Process/Biological Process;Biological Process/Biological Process;
TRINITY_DN21927_c0_g1_i1	acyl transferase 1-like	TTTTTTTGCAATGAAGATAAATACTATTACGTATAATTTTTAACAAAATTAAGAAAATTATAATTGACAATACAACTATTAAGACAATATATATAAAGAGCGTCACCGAGCTGGATGCTGCCTATTTTCATACATTATTCCATGGCAGCATACAACCAACTTGTTGGATATTTGGAGCAAGACATTAAGTAACCCTAAAAGTAAACATCATATAAATTCAACACGGTTTATTGTGTTCTTTCTTTTCTACTTCTTCAACCAAATTGCCATCTCCTTTGTAAACCTCACCATTGCAAGTTTAGGTAGTAAGATTGATACCACAGTTGAGTCTTCACCGTCTTCATTCTTGCACTTGGTATGATAACTTATCAACTTTGATGTGAAGTCACCAGCATGTGG…	1499	20	0	0.828	nr	gi|1149819210|ref|XP_020168205.1|acyl transferase 1-like [Aegilops tauschii subsp. tauschii]	Aegilops tauschii subsp. tauschii	0	451	0.9591	XP_020168205	Chloramphenicol acetyltransferase-like domain superfamily;Chloramphenicol acetyltransferase-like domain superfamily;Transferase;Transferase;Transferase	;;transferase activity, transferring acyl groups other than amino-acyl groups;;	;;Molecular Function;;
TRINITY_DN21927_c0_g1_i2	acyl transferase 1-like	TTTTTTTGCAATGAAGATAAATACTATTACGTATAATTTTTAACAAAATTAAGAAAATTATAATTGACAATACAACTATTAAGACAATATATATAAAGAGCGTCACCGAGCTGGATGCTGCCTATTTTCATACATTATTCCATGGCAGCATACAACCAACTTGTTGGATATTTGGAGCAAGACATTAAGTAACCCTAAAAGTAAACATCATATAAATTCAACACGGTTTATTGTGTTCTTTCTTTTCTACTTCTTCAACCAAATTGCCATCTCCTTTGTAAACCTCACCATTGCAAGTTTAGGTAGTAAGATTGATACCACAGTTGAGTCTTCACCGTCTTCATTCTTGCACTTGGTATGATAACTTATCAACTTTGATGTGAAGTCACCAGCATGTGG…	1499	20	0	0.828	nr	gi|1149819210|ref|XP_020168205.1|acyl transferase 1-like [Aegilops tauschii subsp. tauschii]	Aegilops tauschii subsp. tauschii	0	451	0.9591	XP_020168205	Chloramphenicol acetyltransferase-like domain superfamily;Chloramphenicol acetyltransferase-like domain superfamily;Transferase;Transferase;Transferase	;;transferase activity, transferring acyl groups other than amino-acyl groups;;	;;Molecular Function;;
TRINITY_DN21985_c0_g1_i1	---NA---	GTTGGTTCGTACGGACCCAAACACGTCCTTTAATTCTCTTTCCAGAGCGAAATTAAACGTCCATCGCGACTTATACTCCCTGTGTAAATTAATATAAAATCATTTAGATCACTTTTTTATTGTTTCACCGAGGAAAGGGAGTAATAAATAAACTGGTGAAAGGTGGTTTGGCGATTTCACGGCGAGAGAGCCATGCATGCACACGTATCCAATCCAAAGATGTACGGTATATATATAGTTGCTTTGACTTTGGATCCATTGTGATCTCTAGTGGTGTACTATACATATAGGACGTACGGATTAGCATTGACGAGTTGTTTATTTACCGGTACTAGTGCACAAAGCAAGGAATCTAAGTAGGTACATCAATCACAATCAGGCTCGCTCGCACGAACAGAA…	672
TRINITY_DN22379_c0_g1_i1	cysteine-rich repeat secretory protein 55-like	CGGCACGCAATGGCGCCCTCCTCGTCGTCTCCACTGCCGGCGTCTCCGCTGCTCGTGCTGCTGATGGTGCCGCTCCTGCTCGCCATGGCGCGTCCGTGCTCCGGCGTGGACGCCATCGGCACCTACTGCGCTAAGAACGGCACCGGCGCGGAGACGCAGGCCAGCATCGACCAGGTCCTCGCGGCGCTCGTCCCGCGCGCCTCGGCGGCGTACTACGCCACGGCCACCGCCGGCCGCTCCTCGTCCGCGGTCTGGGGCCTCGCGCAGTGCCGCGGCGACGTCCCGCGTCAGGACTGCTCGCTCTGCCTCGCCGCGGCGGCCAAGGAGGTCGCGTCATCCTGCCGAGGCAGCTCGGACGGGCGCGTCTTCTACGACTACTGCCTCCTCCGCTACTCCACC…	1228	20	4e-161	0.8613	nr	gi|326512996|dbj|BAK03405.1|predicted protein [Hordeum vulgare subsp. vulgare]	Hordeum vulgare subsp. vulgare	4e-161	297	0.992	BAK03405	Gnk2-homologous domain superfamily;Gnk2-homologous domain;Gnk2-homologous domain;Gnk2-homologous domain;Gnk2-homologous domain;Gnk2-homologous domain	;;;;;	;;;;;
TRINITY_DN22681_c0_g1_i2	---NA---	AAGTGTCTGCTGAGTTCTAATTAATATTGAGTAAGAAAGGTCCAGAAAGTTCAAGAGTCTATTTCGGTTGTAGGATGTGCCAGGATTGTCATTAGATTCGTGCACCGTTGCATATGGATCTGTATTATAAAATATTACCTAGTAAGATAATATGTAGGTCATGAAAGTTATGATGAATTGAGACAATACTCATAGATTTAGAAGATCTGCAAGCAAATTCATCATCAGGTTGGACTTGAGTTCATCAACTACAACCTCAGCTAGGAAGTTCAGATATGGTTGACGGAGGACAACAACACCGGTTCCAAACTGCAGTTATATCATTTTCAAGTCAGTA	337
TRINITY_DN233_c0_g1_i2	---NA---	GCACAAAAGAGCACATGAGTTTTCATTTACAGTTATACACAACACATCTCCACTCCACCACCTCCATTAACATCTCATTGACCCATCATCCATGCATTATTACCTCCCAAGCTACGACGAGCTAGTACGGGTATTTAAAAAGCGAGCAGAGCAAGGGCAGCAGCTCCGAAGAGACCAGCGGCCTGAGTGGCATGGGCAGCAGCGCCGGTGAACTGGGTAGGCGTTGCGGAGAAAGTTGCAGTGCCGTTCGAGGCAGAGCTAGTGATGCTGCTGGCAATGGATTCGCTGAAGTTGGTGGTAAAGTCAGGAGTTTGGGTTGCCGTGTAGTACTCCGATGTAGGAACAGTGATGGTTACGTCAGGAGTCAATGTTGCAGTGTACAGGGGGCTGGATGAAGCG…	572
TRINITY_DN23315_c0_g1_i1	rust resistance kinase Lr10	CGACGTACGATATTTGCATGGTGGATCAGTCCAATTGTTGCAACTTCATTGATGAATTCCTCTCCCTCTCCTGTAGAGCCCTCTAGCATCTTGACTGCCACGGGCACTCCATTTGGTAGCTCGCCTTTGTACACACTTCCAAATCCGTCCTGGCCGAGTTTATCCTTGAACCTTCTTCCTATCTTCTTAACTTCAGTGAAGGTGTATCTTGTGGGTTTTGATGTGCCATATGCCTTGAGAAACATTTCGACCTTCATATTTATCTCTTCATTGTACCTTGACTTCAAGGAGAGATATATAGCGGTGGCCACCATCAATGAAAGAACTACAAATGCAGCTACAGATGATACTGCAATTGGGATGACATGCGTACCACGGTGCAGGCAGAAAGCTTGATTG…	679	20	1e-152	0.8194	nr	gi|326512000|dbj|BAJ95981.1|predicted protein [Hordeum vulgare subsp. vulgare]	Hordeum vulgare subsp. vulgare	1e-152	559	1	BAJ95981	Serine-threonine/tyrosine-protein kinase, catalytic domain;Serine-threonine/tyrosine-protein kinase, catalytic domain;Serine-threonine/tyrosine-protein kinase, catalytic domain;Serine-threonine/tyrosine-protein kinase, catalytic domain;Protein kinase domain;Protein kinase-like domain superfamily	protein kinase activity/protein phosphorylation;;;;ATP binding/protein phosphorylation/protein kinase activity;	Molecular Function/Biological Process;;;;Molecular Function/Biological Process/Molecular Function;
TRINITY_DN23339_c0_g1_i2	---NA---	TCGGGGGTAAATTTTCAAGTTCTCAATTGTCTACCACGCCACCAACGGCCAAATAATTAACAACTACCCTTTGCGGGCACCAAGGATATCTACCAGAAGACAAGATGCATCATGTAAGGTCATAGCCAGACTAAGCAGGCTCAGTTGAAAGATGACGTTTACAAGAAGAAGGCGGCGAAGGCACCGACACCAGCGACGAAGCCGGCGGCGTTCAGGGACGAGGCAGCGCCGGTGAACTCAGCAGGGGTGCTGGGCTTGGTGTAGCCACCGGTAGGGCTGGGGGGAGTGGCAGTTCCAGCGGCGGGGGGGCCAGCGGGAGGGGGAGCGACACCGGTGCCGGAGGGGTGGGGAACACCAGGGGCAGGGCCAGTGGGGTAGGGAGCAGGGCCGGTGGGCTTA…	579
TRINITY_DN2355_c0_g1_i1	predicted protein	GCCGCCAGCCAGATCCACCCGGCAAACAATCTTCCACTTCGAGATCCTCCCGTGCCCAATCCCCTCACATCTAACCGAAGCTTGCCCAAATCCAACCATCCATCCTAGAGCTGCCTAGCGCCATGCCCGTCGTGGCCCTACACCGTCCCTGTGCGGCTCCCTGCTGCCTATGCCCGAGTCCCCGCCTCCTTGAGAGGGCCGCCTGAGGTTGCCGGCGGAGCAGCAGCAAGGTCCAGGCCAGCGCTCGTTGCCCCCTCCTCCTGAGGCGCCTCCCTCTAATCTCTCCCTCCCGTTCCACTCACAGGAACCCGCCAGGATGAAGGGCGCCCGTGCAAGCCGCCCTTGCCCGGATCCGCGCCACCGCCGGAGCCCCGCGCCTCCAACCTCCTGGGAGCGCCG…	717	1	1.1e-48	0.886	nr	gi|326508985|dbj|BAJ86885.1|predicted protein [Hordeum vulgare subsp. vulgare]	Hordeum vulgare subsp. vulgare	1.1e-48	134	0.886	BAJ86885	null;null;null;null	;;;	;;;
TRINITY_DN24016_c3_g1_i1	---NA---	AAGTCAGATTTTAGGATTTTGCCAAAATACCTCTGTAATAAATACAGACCTACGTACCATCGTTTTCAACTCAGGCAAAAATTATACAGCGATCGGGCACATATATTTGCGGTATAAAGGAAATATGTATTTTTTTATGCAAGGAAATATGTATTTTTAATCCGTCACGCGTGCTTTACACAATAACCCTTCACTTTTTAAAAATAAACCCGCAATCAATATTAATCCGGTTGGGCTTTGACTACGCTCCATACGGCCCGCCTGGCCCATCCATCGTCTCCAGCGTGCATAGCTCCATACGGCTCGCTTGGTCCATCCGTCGTTCCCAGCGTGCGAAACCGTGACATGCAGCTCAATGATAATGTGCACAACCAACTAAGGTAACCATTAATTTATAAA…	603
TRINITY_DN24237_c0_g1_i4	exosome complex component RRP41 homolog	CAAAATTTTAAAAGGGTACATAATGTACTTTACCCAGATTTGAGAGAGTCCCATAGACCTGCCTTCAAGGACCAAGCTACGACAGACCGTCTGTTCGCTGCAATAAAAACATGATTAGATCATTAGTGTTTGGAAAGCACTTATCGTTGAGAAAATAAACATTTATGCTTGATGAACAGGTCGACAGAGGTAACAGAACACATCACGAACAACATATTCAGCCTACCAGCAACTAGCAGATGACAAAATAACAAAGGCCTGCAAGTTCATTGGACATTAAAACATTTTAAAAGAAGGTGCAATCAGTGGCCTCCTAGCTAGTATGAGATGCTGATTTGTTAAGCGCTAATCTACGGAGGAACTCAACCTACAAGATGTGCAAATAGCATAGTTGGCGTT…	853	20	8.2e-29	0.985	nr	gi|1149700459|ref|XP_020158037.1|exosome complex component RRP41 homolog [Aegilops tauschii subsp. tauschii]	Aegilops tauschii subsp. tauschii	8.2e-29	242	1	XP_020158037	Exoribonuclease, phosphorolytic domain 1;PNPase/RNase PH domain superfamily;PNPase/RNase PH domain superfamily;PNPase/RNase PH domain superfamily;Ribosomal protein S5 domain 2-type fold	;;;;	;;;;
TRINITY_DN24309_c0_g1_i1	hypothetical protein CRG98_046318	GGTAAGTTCCGACCTGCACGAATGGCGTAACGATCTCCCCGCTGTCTCCAGCATAGACTCAGTGAAATTGAATTCCCCGTGAAGATGCGGGGTTCCTGCGGTCAGACGGAAAGACCCCGTGCACCTTTACTATAGCTTTACACTGGCATTCGCCAAGGCATGTGTAGGATAGGTGGTAGGCTTTGAAGCGGGGACGCCAGTTCTCGTGGAGCCATCCTTGAAATACCACCCTGGTTTGTTTGCGGTTCTAACCTTGGTCCGTTACCCGGATCGGGGACAGTGCATGGTGGGCAGTTTGACTGGGGCGGTCGC	312	13	8.1e-19	0.7022	nr	gi|1305214185|gb|PKI33291.1|hypothetical protein CRG98_046318 [Punica granatum]	Punica granatum	8.1e-19	166	0.6912	PKI33291
TRINITY_DN24309_c0_g1_i3	hypothetical protein CRG98_046318	GGTAAGTTCCGACCTGCACGAATGGCGTAACGATCTCCCCGCTGTCTCCAGCATAGACTCAGTGAAATTGAATTCCCCGTGAAGATGCGGGGTTCCTGCGGTCAGACGGAAAGACCCCGTGCACCTTTACTATAGCTTTACACTGGCATTCGCCAAGGCATGTGTAGGATAGGTGGTAGGCTTTGAAGCGGGGACGCCAGTTCTCGTGGAGCCATCCTTGAAATACCACCCTGGTTTGTTTGCGGTTCTAACCTTGGTCCGTTACCCGGATCGGGGACAGTGCATGGTGGGCAGTTTGACTGGGGCGGTCGC	312	13	8.1e-19	0.7022	nr	gi|1305214185|gb|PKI33291.1|hypothetical protein CRG98_046318 [Punica granatum]	Punica granatum	8.1e-19	166	0.6912	PKI33291
TRINITY_DN24688_c1_g1_i1	B12D protein	CGGGAAGAAGAACACGAGGGAAAGGGAAATAGCATTGTCTTTCAAGAGTGTAGATCATCGCAAAGCCAGGCGACGACATGGGCCGTTGGTTGAAGCCAGATGTTTACCCGCTGATCGGCGCCATGTCGCTGGTGACGGGGATGTGCGTCTTCCAGCTCACCAGGAACGTCTTCCTCAACCCGGACGTCAGGGTCAGCAAGAGCAACCGGCAGAGCGCGGTGCTGGAGAACGCGGAGGAGGGCGAGAGGTACAGCCAGCACGCCTTCCGCCGCTTCGTCAGCGCTCATCGCCCAGAGGTCTTCCCGGCCATCAACCGCTTCTTCTCAGGGTTCAGCGCCAAGTGATGGAACGCCAAACTCCATTTATGCATGAACGTGTGTGTCAGTGTGTCGGTGTGTT…	744	20	2.2e-62	0.9144	nr	gi|1430498725|emb|SPT17039.1|unnamed protein product [Triticum aestivum]	Triticum aestivum	2.2e-62	128	1	SPT17039	null;null	;	;
TRINITY_DN24688_c1_g1_i3	B12D protein	CGGGAAGAAGAACACGAGGGAAAGGGAAATAGCATTGTCTTTCAAGAGTGTAGATCATCGCAAAGCCAGGCGACGACATGGGCCGTTGGTTGAAGCCAGATGTTTACCCGCTGATCGGCGCCATGTCGCTGGTGACGGGGATGTGCGTCTTCCAGCTCACCAGGAACGTCTTCCTCAACCCGGACGTCAGGGTCAGCAAGAGCAACCGGCAGAGCGCGGTGCTGGAGAACGCGGAGGAGGGCGAGAGGTACAGCCAGCACGCCTTCCGCCGCTTCGTCAGCGCTCATCGCCCAGAGGTCTTCCCGGCCATCAACCGCTTCTTCTCAGGGTTCAGCGCCAAGTGATGGAACGCCAAACTCCATTTATGCATGAACGTGTGTGTCAGTGTGTCGGTGTGTT…	744	20	2.2e-62	0.9144	nr	gi|1430498725|emb|SPT17039.1|unnamed protein product [Triticum aestivum]	Triticum aestivum	2.2e-62	128	1	SPT17039	null;null	;	;
TRINITY_DN24704_c0_g1_i1	trypsin inhibitor	GGGTAGTAACTTGGCAGGGTGCCTTCGAGGGTGCCTACTTCAAGGACTCGCCCAACTGCCCTAGGGAGAGGCAAACGAGCTACGCCGCCAACCTCGTCACCCCGCAGGAGTGCAACCTATGGACCATCCACGGCAGCCCGTCCTGCCCCGAACTGCAGCCCGGATATGGAGTGGTCTCGTCATAAGTTATAACGACTAGCTCGATCATGAATAAGCATGGTGCATCGATCAATGGACCAATCGATTGTATGCATCTATGCCCATGTGTGATGTGTGTTAAATCGTAATAAAGAGCATCAGAGTATTTTCAGTATTGTGTTCAAAAAAAA	329	20	4.5e-35	0.8061	nr	gi|2707924|emb|CAA11030.1|BTI-CMe3.1 protein [Hordeum vulgare]	Hordeum vulgare	4.5e-35	149	1	CAA11030
TRINITY_DN24815_c0_g2_i1	Protein TAR1	ACTTGATGTATTTCCACACTACCCCAAGTGTATCAGCGTTAACTTTTACACCATTGCACATAACAAGATAAGATAACTCTTACAGAGATTTACGATTGTCTAACCTGGTTGCTTCGTCTCGCGACTATGGTCATTATAGCATATTTACGCCTTTTGGCTACAGAATATTAACTGTATTCCCTTTCAGAATCATCGTAAGGTTCGAATCCGTCTACGCTATTTTCTCAGTTACGATTTTCTTTAGGACCGGCTAACCCACAATCAATCACTGTTCATGTGGAAACCTAACCCGCTTCAGACTTCAAGGATCTCATTTGAATATTTGCTACTACCACCAAGATCTG	344	20	1.1e-10	0.7357	nr	gi|1271173856|gb|PHT97282.1|Protein TAR1 [Capsicum chinense]	Capsicum chinense	1.1e-10	629	0.75	PHT97282
TRINITY_DN24818_c0_g1_i1	protochlorophyllide reductase A, chloroplastic	TTTGTCATCCTCAATCAGGCCTGCGGTTTTATTATTCCAATGTTTGCCGAAAATTGTACATCTTCCACACGAGATCTATGCACTCTCGCGGCCACTCGCAAGGCCTCTCCTGCGTAATTGAGCTTCTAAAAAGGCGTAAACATGATAATTACCAAATAAGTTTAAAAAAACGACAAGTTGAGCATCGGCCGGCGTCCTAGATGCATGCATGCATCCATGGGATTTGCGGTGGATCATGCGAGTCCGACGAGCTTCTCGCTGAGCTCCCAGACCTTCCTGGCCTTCTCGGTGTCGCTGGCCTCCTCGGAGAGCTGGTTCTCGAAGGACGCCGAGTCCTTGTTCCAGCTCCAGTACACGCCGGACTTTGTCAGGCTGGGCTCCGCCACCACCTGCGCCAGC…	1443	20	0	0.9164	nr	gi|1149768809|ref|XP_020148960.1|protochlorophyllide reductase A, chloroplastic [Aegilops tauschii subsp. tauschii]	Aegilops tauschii subsp. tauschii	0	388	0.9921	XP_020148960	Short-chain dehydrogenase/reductase SDR;Light-dependent protochlorophyllide reductase;Light-dependent protochlorophyllide reductase;Short-chain dehydrogenase/reductase SDR;Short-chain dehydrogenase/reductase SDR;Light-dependent protochlorophyllide reductase;Light-dependent protochlorophyllide reductase;Light-dependent protochlorophyllide reductase;NAD(P)-binding domain superfamily	;oxidation-reduction process/protochlorophyllide reductase activity;;;;oxidation-reduction process/protochlorophyllide reductase activity;;;	;Biological Process/Molecular Function;;;;Biological Process/Molecular Function;;;
TRINITY_DN25230_c1_g1_i1	ycf68 protein	GTTGCAGCCTGCAATCCGAACTGAGACCGGCTTTTAAGGATTGGCTCCATCTTGCGATATTGCTTCCCGTTGTACCGGCCATTGTAGTACGTGTGTAGCCCAAGTCATAAGGGGCATGATGATTTGACGTCATCCCCACCTTCCTCCGAGTTGACCCCGGCAGTCTCCTATGAGTCCCCACCATAACGTGCTGGCAACATAGAACGAGGGTTGCGCTCGTTGCGGGACTTAACCCAACATCT	242	20	7.3e-15	0.6767	nr	gi|870805415|gb|KMS91954.1|hypothetical protein BVRB_033440, partial [Beta vulgaris subsp. vulgaris]	Beta vulgaris subsp. vulgaris	7.3e-15	70	0.7455	KMS91954	null
TRINITY_DN25264_c0_g1_i1	---NA---	GACAGTCGTAGTGGCTGTTTTGTGGTAGCGGAGCGTTCCGTAAGTCTGTGAAGGAGGACCCGTGAGGGCCTCTGGAGATATCGGAAGTGCGAATGTTGACATGAGTAACGATAAAGGGGGTGAGAGACCCCCTCGCCGAAAGACCAAGGGTTCCTGCTTAAAGTTAATCTGAGCAGGGTTAGCCGGCCCCTAAGACGAGGCGGACACGCGTAGTCGATGGGAACCACGTTAATATTCGTGGGCCTGGTGGTGTGTGACGGATGGTGTGTGTTGTTCGG	278
TRINITY_DN25264_c0_g1_i2	---NA---	GACAGTCGTAGTGGCTGTTTTGTGGTAGCGGAGCGTTCCGTAAGTCTGTGAAGGAGGACCCGTGAGGGCCTCTGGAGATATCGGAAGTGCGAATGTTGACATGAGTAACGATAAAGGGGGTGAGAGACCCCCTCGCCGAAAGACCAAGGGTTCCTGCTTAAAGTTAATCTGAGCAGGGTTAGCCGGCCCCTAAGACGAGGCGGACACGCGTAGTCGATGGGAACCACGTTAATATTCGTGGGCCTGGTGGTGTGTGACGGATGGTGTGTGTTGTTCGG	278
TRINITY_DN25264_c0_g1_i3	---NA---	GACAGTCGTAGTGGCTGTTTTGTGGTAGCGGAGCGTTCCGTAAGTCTGTGAAGGAGGACCCGTGAGGGCCTCTGGAGATATCGGAAGTGCGAATGTTGACATGAGTAACGATAAAGGGGGTGAGAGACCCCCTCGCCGAAAGACCAAGGGTTCCTGCTTAAAGTTAATCTGAGCAGGGTTAGCCGGCCCCTAAGACGAGGCGGACACGCGTAGTCGATGGGAACCACGTTAATATTCGTGGGCCTGGTGGTGTGTGACGGATGGTGTGTGTTGTTCGG	278
TRINITY_DN25295_c0_g1_i7	Bowman-Birk type trypsin inhibitor	AGGAGTGCGCTCCCGCGTGCAAGCGCTGCGAGCCGGCCGGGATTATCCAAAACTGCCACGTCTACAACGACGAGTACCACGGCGACCCAGGACCGACGTGCGCCAAGGAGCGGAGGCCGTGGGCGTGCTGCAACAGCACCGTGTGCACCAAGTCCTTCCCGCCGACGTGTCGGTGCCTGGACGAGGTGAAGGAGTGCGCTCCCGCGTGCAAGCGCTGCGAGCC	223	20	5.8e-34	0.6668	nr	gi|669027281|emb|CDM80591.1|unnamed protein product [Triticum aestivum]	Triticum aestivum	5.8e-34	234	0.863	CDM80591	null;null	;	;
TRINITY_DN25295_c0_g1_i9	Bowman-Birk type trypsin inhibitor	AGGAGTGCGCTCCCGCGTGCAAGCGCTGCGAGCCGGCCGGGATTATCCAAAACTGCCACGTCTACAACGACGAGTACCACGGCGACCCAGGACCGACGTGCGCCAAGGAGCGGAGGCCGTGGGCGTGCTGCAACAGCACCGTGTGCACCAAGTCCTTCCCGCCGACGTGTCGGTGCCTGGACGAGGTGAAGGAGTGCGCTCCCGCGTGCAAGCGCTGCGAGCC	223	20	5.8e-34	0.6668	nr	gi|669027281|emb|CDM80591.1|unnamed protein product [Triticum aestivum]	Triticum aestivum	5.8e-34	234	0.863	CDM80591	null;null	;	;
TRINITY_DN25607_c0_g1_i1	crocetin glucosyltransferase, chloroplastic-like	GGACCCTCCAACATTTAATTAATGGTTAAGCCATGTAGATAAAGAATGGATCTCCATACAAAAATGGATGGCTGAGACATGGACATGACCCAAAAATGCTACACCTACGTAAGAATGCTACGTAAACTTACGCACCTTCCTTTCTCCACTAATCAAACTCCCCCCCTTGATTTTTAGGGGGTCCCGTGCGGGCCTAATGACTAATGATAGCCCTCCAAGTCAGCCTCTACGTAACTTTGCGTAGATAAATTACGTAGACGTAGCATTGCTGGGACATGACTTATTGGAGAATCTCTCTTGTCATTTATATTTATTCCTAGTGATACATAAATGCTTCTAAGCATCATTTGCAAATTGGTTGAGGAAAATCCTCAGGTTACGACCGGACGAACCGCTGTC…	1396	20	0	0.735	nr	gi|326512272|dbj|BAJ96117.1|predicted protein, partial [Hordeum vulgare subsp. vulgare]	Hordeum vulgare subsp. vulgare	0	497	0.9744	BAJ96117	null;null;UDP-glucuronosyl/UDP-glucosyltransferase;UDP-glucuronosyl/UDP-glucosyltransferase;UDP-glucuronosyl/UDP-glucosyltransferase;UDP-glucuronosyl/UDP-glucosyltransferase	;;transferase activity, transferring hexosyl groups;;;	;;Molecular Function;;;
TRINITY_DN25695_c0_g1_i1	peptide-N4-(N-acetyl-beta-glucosaminyl)asparagine amidase A	AGAGAGTAGACTGCCTCCGCGCGCTGCGGGAACTCGAATCTCAAGTTGTGAACCATGGCCGTGCCATGCCTTCCCCTCGCCCTCCTCCTCTGTTTGATGATCCCAGCAGCCACCGTCGCCTCACCTCGGAGCCTACGCAAATCCCCAGCCAACGCGTCGCGGCCGACCGCCTTCTTCGAGGTGGACCGCCCGCTCCGCCGCAGCTCCGGCCGGTGCTCCACGCTCCTGCTGTCCGCCTCCTTCGGCTCCACCTTCGACAAACCCCCCGCCACCGCCGCCTACTCCCCGCCGCGCTGCCTCGTCAAGGCGGGCGGCCGCGCCTCGGACATCTCCCTCGCGGTGCTCGAGTGGCGCGCCGCCTGCCGGGGAGCCCAGCTCGGCAGGATCTTCGGCGTCTGG…	1977	20	0	0.7296	nr	gi|326488123|dbj|BAJ89900.1|predicted protein [Hordeum vulgare subsp. vulgare]	Hordeum vulgare subsp. vulgare	0	563	0.945	BAJ89900	Peptide-N4-(N-acetyl-beta-glucosaminyl)asparagine amidase A;Peptide-N4-(N-acetyl-beta-glucosaminyl)asparagine amidase A;Peptide-N4-(N-acetyl-beta-glucosaminyl)asparagine amidase A	;;	;;
TRINITY_DN25822_c0_g1_i1	signal anchor, putative	ATTCCTTGTCGGGTAAGTTCCGACCTGCACGAATGGTGTAACGATCTGGGCACTGTCTCAACCATGAGCTCTGTGAAATTGTAGTAACGGTGAAGATGCCGTTTACCCGCAATGGGACGAAAAGACCCTGTGAACCTTTACTATAACTTCGTATTGACTTTGAGTAAGTAATGTGTAGGATAGGTGGGAGACTTTGAAGCAGGCACGCTAGTGTTTGTGGAGTCAACGTTGAAATACCACCCTTTACTTACTTGGAGCCTAACTTCTTTTAGAAGGACACTGCGTGGTGGGTAGTTTGACTGGGGTGGTCGCCTCCAAAAAGGTAACGGAGGCTTTCAAAGGTAAGCTCAATACGCTTGGTAACCGTATGAGGAGTGCAATAGCATAAGCTTGCTTGAC…	582	20	5e-37	0.6425	nr	gi|870755703|gb|KMS64820.1|hypothetical protein BVRB_042330 [Beta vulgaris subsp. vulgaris]	Beta vulgaris subsp. vulgaris	5e-37	129	0.8353	KMS64820
TRINITY_DN25822_c0_g1_i2	signal anchor, putative	ATTCCTTGTCGGGTAAGTTCCGACCTGCACGAATGGTGTAACGATCTGGGCACTGTCTCAACCATGAGCTCTGTGAAATTGTAGTAACGGTGAAGATGCCGTTTACCCGCAATGGGACGAAAAGACCCTGTGAACCTTTACTATAACTTCGTATTGACTTTGAGTAAGTAATGTGTAGGATAGGTGGGAGACTTTGAAGCAGGCACGCTAGTGTTTGTGGAGTCAACGTTGAAATACCACCCTTTACTTACTTGGAGCCTAACTTCTTTTAGAAGGACACTGCGTGGTGGGTAGTTTGACTGGGGTGGTCGCCTCCAAAAAGGTAACGGAGGCTTTCAAAGGTAAGCTCAATACGCTTGGTAACCGTATGAGGAGTGCAATAGCATAAGCTTGCTTGAC…	582	20	5e-37	0.6425	nr	gi|870755703|gb|KMS64820.1|hypothetical protein BVRB_042330 [Beta vulgaris subsp. vulgaris]	Beta vulgaris subsp. vulgaris	5e-37	129	0.8353	KMS64820
TRINITY_DN25822_c0_g1_i3	signal anchor, putative	ATTCCTTGTCGGGTAAGTTCCGACCTGCACGAATGGTGTAACGATCTGGGCACTGTCTCAACCATGAGCTCTGTGAAATTGTAGTAACGGTGAAGATGCCGTTTACCCGCAATGGGACGAAAAGACCCTGTGAACCTTTACTATAACTTCGTATTGACTTTGAGTAAGTAATGTGTAGGATAGGTGGGAGACTTTGAAGCAGGCACGCTAGTGTTTGTGGAGTCAACGTTGAAATACCACCCTTTACTTACTTGGAGCCTAACTTCTTTTAGAAGGACACTGCGTGGTGGGTAGTTTGACTGGGGTGGTCGCCTCCAAAAAGGTAACGGAGGCTTTCAAAGGTAAGCTCAATACGCTTGGTAACCGTATGAGGAGTGCAATAGCATAAGCTTGCTTGAC…	582	20	5e-37	0.6425	nr	gi|870755703|gb|KMS64820.1|hypothetical protein BVRB_042330 [Beta vulgaris subsp. vulgaris]	Beta vulgaris subsp. vulgaris	5e-37	129	0.8353	KMS64820
TRINITY_DN25822_c0_g1_i4	signal anchor, putative	ATTCCTTGTCGGGTAAGTTCCGACCTGCACGAATGGTGTAACGATCTGGGCACTGTCTCAACCATGAGCTCTGTGAAATTGTAGTAACGGTGAAGATGCCGTTTACCCGCAATGGGACGAAAAGACCCTGTGAACCTTTACTATAACTTCGTATTGACTTTGAGTAAGTAATGTGTAGGATAGGTGGGAGACTTTGAAGCAGGCACGCTAGTGTTTGTGGAGTCAACGTTGAAATACCACCCTTTACTTACTTGGAGCCTAACTTCTTTTAGAAGGACACTGCGTGGTGGGTAGTTTGACTGGGGTGGTCGCCTCCAAAAAGGTAACGGAGGCTTTCAAAGGTAAGCTCAATACGCTTGGTAACCGTATGAGGAGTGCAATAGCATAAGCTTGCTTGAC…	582	20	5e-37	0.6425	nr	gi|870755703|gb|KMS64820.1|hypothetical protein BVRB_042330 [Beta vulgaris subsp. vulgaris]	Beta vulgaris subsp. vulgaris	5e-37	129	0.8353	KMS64820
TRINITY_DN26021_c0_g1_i1	avena alpha amylase trypsin inhibitor-2	CCTGTTTGTAATCTTTATTTTTGTGATAGCTGTTTTTATTATGTTTGGACCTGGTTAATAACTTGTATCTGCCTTTGGCCTTTGACAAAACAAGATGATAGAGTTGAAATTAAAGAACCACAAAATGGTTCTCTTTATTCTCGTTCATAGCAGATAGCCCACACATGTTGAGCGTGCGGAGCTCACATATGCATACATGCACACCACACGCACACGCCTACGCCTATGTACGCAACATGCATGCTTATTCACGAACGACTGATTTTATCATCACTAGATCCACAGCGGCTGTTCCACGGCGGGGCAGTATCGAACGTTGTGAATGGTCGCCAAGTTGCACTGCCCCGGGGCGACGAGTAATCTGACGAAGTCCCGTTGCATCTCCCTGGGGCATCCGGG…	783	20	2.1e-112	0.7537	nr	gi|585291|sp|P11643.2|IAAD_HORVURecName: Full=Alpha-amylase/trypsin inhibitor CMd AltName: Full=Chloroform/methanol-soluble protein CMd Flags: Precursor/gi|2264394|gb|AAB63441.1|CMd2 protein [Hordeum vulgare]/gi|452325|emb|CAA49557.1|CMd component of tetrameric alpha-amylase inhibitor [Hordeum vulgare subsp. vulgare]	Hordeum vulgare/Hordeum vulgare subsp. vulgare	2.1e-112	171	1	P11643;AAB63441;CAA49557	Cereal seed allergen/grain softness/trypsin and alpha-amylase inhibitor;Bifunctional inhibitor/plant lipid transfer protein/seed storage helical domain;Bifunctional inhibitor/plant lipid transfer protein/seed storage helical domain;Bifunctional inhibitor/plant lipid transfer protein/seed storage helical domain;Cereal seed allergen/grain softness/trypsin and alpha-amylase inhibitor;Cereal seed all…	serine-type endopeptidase inhibitor activity;;;;serine-type endopeptidase inhibitor activity;;;	Molecular Function;;;;Molecular Function;;;
TRINITY_DN26051_c0_g1_i1	G-type lectin S-receptor-like serine/threonine-protein kinase At2g19130	GTCCAGCAGGATGTTCTCCGGCTTGATGTCGCAGTGTATGATGCGCTCGCGGCAGCCGTCGTGCAGGTAGGCCAGACCTCTCGCCACGCCGATCATGACACGGTACCGGTCGCGCCAGCTCGGGCACGCGCCGCCGTCGAAAAAGGAGCCGTTGAGGGAGCCTCTGGGCATGTACTCGTACACGAGCATCTTCTCGTCGCCCGACGAGCAGAACCCGAGGAGCCGGACGAGGTTCACGTGCTGGATCAGCCCCAACGTGCTCACCTCGGCCCGGAACTGCTTGTCACCCTGTCGTGCAAAGCCTTCAAGCTTCTTCACCGCCACTTGCAGTTGAGTCGTGTTGCCTCCCTTTTGCTGCTTCAAGACGCCGCGATACACGGAGCCGAAGCCGCCGCCGCC…	2055	20	0	0.7697	nr	gi|1149837616|ref|XP_020175092.1|G-type lectin S-receptor-like serine/threonine-protein kinase At2g19130 [Aegilops tauschii subsp. tauschii]	Aegilops tauschii subsp. tauschii	0	816	0.9163	XP_020175092	Bulb-type lectin domain;PAN/Apple domain;Protein kinase domain;Bulb-type lectin domain superfamily;Serine-threonine/tyrosine-protein kinase, catalytic domain;S-locus glycoprotein domain;S-locus glycoprotein domain;PAN/Apple domain;Bulb-type lectin domain;Bulb-type lectin domain;Bulb-type lectin domain;Bulb-type lectin domain;Bulb-type lectin domain;PAN/Apple domain;Protein kinase domain;Protein k…	;;ATP binding/protein kinase activity/protein phosphorylation;;protein phosphorylation/protein kinase activity;recognition of pollen;;;;;;;;;ATP binding/protein kinase activity/protein phosphorylation;;;;	;;Molecular Function/Molecular Function/Biological Process;;Biological Process/Molecular Function;Biological Process;;;;;;;;;Molecular Function/Molecular Function/Biological Process;;;;
TRINITY_DN26332_c0_g1_i1	hypothetical protein PAHAL_9G361700	CTATGCTGCCAAGAAAAGCATCGACGCGAGGTTCTAGTGGCCCGTACCCCAAACCGACTCAGGTGGTCAGGTAGAGAATACTAAGGAGATCGAGAGAATCGTGGTTAAGGAACTCGGCAAAATGCCCCCGTAACTTCGGGAGAAGGGGGGCCCGGAGCGTGATCCCACTTGCTGGGGGAGCGTGCAAGGGCCGCAGAGACCAGGGAGAAGCGACTGTTTACTAAAAA	227	17	5.3e-07	0.6547	nr	gi|1385040851|gb|PVH32284.1|hypothetical protein PAHAL_9G361700 [Panicum hallii]	Panicum hallii	5.3e-07	76	0.7222	PVH32284
TRINITY_DN26372_c2_g1_i3	---NA---	CATCCGTAGCTACTGGCCATCACATATGAAACTAACAGTGAACTAGTATTAAGACCAAGAAATAAATCAAAAGAAATAAAGAAGGAATTTTATTATTCATCAGGACAATGCAGCTAGATATACCACAAACAAAGCAAACAACACAGGCCAATAATACACTGAGCATTTTAATATATCTGTTCATGTTTAAAGAATTTTATTCCACTAGTTCTGCTTAAGAAAATAAGACTTAATTCCTTCA	241
TRINITY_DN2645_c0_g1_i1	---NA---	GTGAGTATGAGAATTCCATTGGAAAAGCTTGGGTATCTATGCGCCGTCGTGATCAAGTTGATCTACCACTCGCGCTTGGGTATTTCCTCCATCGTCGTCGTCGCGCTTTCGTATCGTACAGAAGAAATTCCTGCATGCTCATTACCACTCCCTCAACTCCGCAGTTGCTGACGCCTTCTAGGCGCCCCCAACTCCCGCCCCATGTACCAGTCGTGTTATGCGACGGGCATGTCAGAGACGGGTGCCGGTTAGACTCTACTGGTATGTGTAGTCCTTCGTCGGCCACCGCCGCGGCCGCAGGTGAGGCAAGAGATGATGATGCCGAAGAGCGAGACAATGGCGTTGATAATGGCCTTGAGACCGGCGGCGATAGCGTTGACAATGGCCATGATGCAGTTG…	414
TRINITY_DN26559_c0_g1_i1	cell wall invertase	CACAGTACAAAGAGACACCGGCGGAAATAAGAAATGCATTAAGATCTTATAATTATCTTTAATAACAGTGTGGAATCTTCCTGTTTATTCGTACATCACGTGTTGGAAGCCATCAACCGCACAACAAATTCCTCTAACCACTTCTACGTGCTCAAAGAGGCCTTCAGACGAGCAATTAATCACTCATGTGTTGTAAATCGACATCGAACGGGACAACGATGCCTAAGCCAAAAACGAAACCCCCAAGAAAACATGTAGTACAACTTAGGCGCCATTCATCATGGGCTTCTTCATCTCCCACGCCTTGAGTTGGGATACCTTGATATCCGTCTCCCCATTGTTGAACACGTAGAGATGCGCGTCTTTCCCGATCGCCATGGACGGGTACACTCTCGAGAG…	2079	20	0	0.9114	nr	gi|326518582|dbj|BAJ88320.1|predicted protein [Hordeum vulgare subsp. vulgare]	Hordeum vulgare subsp. vulgare	0	582	1	BAJ88320	Glycoside hydrolase, family 32;Glycosyl hydrolase, five-bladed beta-propellor domain superfamily;Glycosyl hydrolase family 32, N-terminal;Glycosyl hydrolase family 32, N-terminal;Glycosyl hydrolase family 32, C-terminal;Glycosyl hydrolase family 32, C-terminal;Glycosyl hydrolase family 32, C-terminal;Glycosyl hydrolase family 32, C-terminal;Glycosyl hydrolase, five-bladed beta-propellor domain su…	hydrolase activity, hydrolyzing O-glycosyl compounds/carbohydrate metabolic process;;;;;;;;;	Molecular Function/Biological Process;;;;;;;;;
TRINITY_DN26559_c0_g1_i2	cell wall invertase	CACAGTACAAAGAGACACCGGCGGAAATAAGAAATGCATTAAGATCTTATAATTATCTTTAATAACAGTGTGGAATCTTCCTGTTTATTCGTACATCACGTGTTGGAAGCCATCAACCGCACAACAAATTCCTCTAACCACTTCTACGTGCTCAAAGAGGCCTTCAGACGAGCAATTAATCACTCATGTGTTGTAAATCGACATCGAACGGGACAACGATGCCTAAGCCAAAAACGAAACCCCCAAGAAAACATGTAGTACAACTTAGGCGCCATTCATCATGGGCTTCTTCATCTCCCACGCCTTGAGTTGGGATACCTTGATATCCGTCTCCCCATTGTTGAACACGTAGAGATGCGCGTCTTTCCCGATCGCCATGGACGGGTACACTCTCGAGAG…	2079	20	0	0.9114	nr	gi|326518582|dbj|BAJ88320.1|predicted protein [Hordeum vulgare subsp. vulgare]	Hordeum vulgare subsp. vulgare	0	582	1	BAJ88320	Glycoside hydrolase, family 32;Glycosyl hydrolase, five-bladed beta-propellor domain superfamily;Glycosyl hydrolase family 32, N-terminal;Glycosyl hydrolase family 32, N-terminal;Glycosyl hydrolase family 32, C-terminal;Glycosyl hydrolase family 32, C-terminal;Glycosyl hydrolase family 32, C-terminal;Glycosyl hydrolase family 32, C-terminal;Glycosyl hydrolase, five-bladed beta-propellor domain su…	hydrolase activity, hydrolyzing O-glycosyl compounds/carbohydrate metabolic process;;;;;;;;;	Molecular Function/Biological Process;;;;;;;;;
TRINITY_DN26579_c0_g1_i1	Peroxidase 2	TCCTCGCCGGGCCCGCGGCGTGCGAGGGTGTCACCATTTGCTTCAACGGCTGGTTGAGGCTACCCTTGCTGAACACGCTGCTCTGCCGCGGCTCCGGCATTCCGCGGAAGCCGGCCCCTCCTCCCTCGGGGTTAGGGCTCGTCTACGGCTACTACAACTACAACAGCAGTACGTCGAGGTCGTACTGCCCGGGTGCGGAAGGGATCGTGAGGGGCGCCGTGGAGAAGGCCGTGGCCGCGAACCGCGGCATTGGCGCGGGGCTCATCCGTCTCTTCTTCCACGATTGCTTCGTTCGGGGGTGCGATGCTTCCGTCCTCCTCAACACGACCAACTCCAAGAACAGCGACACGGAGAGGGAGGGCCCTCCGAACAAGGACAGCCTGCGAGGGTTCGAGGTGA…	1350	20	0	0.825	nr	gi|326499556|dbj|BAJ86089.1|predicted protein [Hordeum vulgare subsp. vulgare]	Hordeum vulgare subsp. vulgare	0	357	0.8743	BAJ86089	Haem peroxidase;Plant peroxidase;Plant peroxidase;Haem peroxidase;Haem peroxidase;Haem peroxidase;Haem peroxidase;Haem peroxidase;Haem peroxidase;Secretory peroxidase;Haem peroxidase superfamily	heme binding/response to oxidative stress/oxidation-reduction process/peroxidase activity;peroxidase activity/oxidation-reduction process/response to oxidative stress/heme binding;;heme binding/response to oxidative stress/oxidation-reduction process/peroxidase activity;;;;;heme binding/response to oxidative stress/oxidation-reduction process/peroxidase activity;hydrogen peroxide catabolic proces…	Molecular Function/Biological Process/Biological Process/Molecular Function;Molecular Function/Biological Process/Biological Process/Molecular Function;;Molecular Function/Biological Process/Biological Process/Molecular Function;;;;;Molecular Function/Biological Process/Biological Process/Molecular Function;Biological Process/Molecular Function;Molecular Function/Molecular Function/Biological Pro…
TRINITY_DN26579_c0_g1_i2	Peroxidase 2	TCCTCGCCGGGCCCGCGGCGTGCGAGGGTGTCACCATTTGCTTCAACGGCTGGTTGAGGCTACCCTTGCTGAACACGCTGCTCTGCCGCGGCTCCGGCATTCCGCGGAAGCCGGCCCCTCCTCCCTCGGGGTTAGGGCTCGTCTACGGCTACTACAACTACAACAGCAGTACGTCGAGGTCGTACTGCCCGGGTGCGGAAGGGATCGTGAGGGGCGCCGTGGAGAAGGCCGTGGCCGCGAACCGCGGCATTGGCGCGGGGCTCATCCGTCTCTTCTTCCACGATTGCTTCGTTCGGGGGTGCGATGCTTCCGTCCTCCTCAACACGACCAACTCCAAGAACAGCGACACGGAGAGGGAGGGCCCTCCGAACAAGGACAGCCTGCGAGGGTTCGAGGTGA…	1350	20	0	0.825	nr	gi|326499556|dbj|BAJ86089.1|predicted protein [Hordeum vulgare subsp. vulgare]	Hordeum vulgare subsp. vulgare	0	357	0.8743	BAJ86089	Haem peroxidase;Plant peroxidase;Plant peroxidase;Haem peroxidase;Haem peroxidase;Haem peroxidase;Haem peroxidase;Haem peroxidase;Haem peroxidase;Secretory peroxidase;Haem peroxidase superfamily	heme binding/response to oxidative stress/oxidation-reduction process/peroxidase activity;peroxidase activity/oxidation-reduction process/response to oxidative stress/heme binding;;heme binding/response to oxidative stress/oxidation-reduction process/peroxidase activity;;;;;heme binding/response to oxidative stress/oxidation-reduction process/peroxidase activity;hydrogen peroxide catabolic proces…	Molecular Function/Biological Process/Biological Process/Molecular Function;Molecular Function/Biological Process/Biological Process/Molecular Function;;Molecular Function/Biological Process/Biological Process/Molecular Function;;;;;Molecular Function/Biological Process/Biological Process/Molecular Function;Biological Process/Molecular Function;Molecular Function/Molecular Function/Biological Pro…
TRINITY_DN26579_c0_g1_i4	Peroxidase 2	TCCTCGCCGGGCCCGCGGCGTGCGAGGGTGTCACCATTTGCTTCAACGGCTGGTTGAGGCTACCCTTGCTGAACACGCTGCTCTGCCGCGGCTCCGGCATTCCGCGGAAGCCGGCCCCTCCTCCCTCGGGGTTAGGGCTCGTCTACGGCTACTACAACTACAACAGCAGTACGTCGAGGTCGTACTGCCCGGGTGCGGAAGGGATCGTGAGGGGCGCCGTGGAGAAGGCCGTGGCCGCGAACCGCGGCATTGGCGCGGGGCTCATCCGTCTCTTCTTCCACGATTGCTTCGTTCGGGGGTGCGATGCTTCCGTCCTCCTCAACACGACCAACTCCAAGAACAGCGACACGGAGAGGGAGGGCCCTCCGAACAAGGACAGCCTGCGAGGGTTCGAGGTGA…	1350	20	0	0.825	nr	gi|326499556|dbj|BAJ86089.1|predicted protein [Hordeum vulgare subsp. vulgare]	Hordeum vulgare subsp. vulgare	0	357	0.8743	BAJ86089	Haem peroxidase;Plant peroxidase;Plant peroxidase;Haem peroxidase;Haem peroxidase;Haem peroxidase;Haem peroxidase;Haem peroxidase;Haem peroxidase;Secretory peroxidase;Haem peroxidase superfamily	heme binding/response to oxidative stress/oxidation-reduction process/peroxidase activity;peroxidase activity/oxidation-reduction process/response to oxidative stress/heme binding;;heme binding/response to oxidative stress/oxidation-reduction process/peroxidase activity;;;;;heme binding/response to oxidative stress/oxidation-reduction process/peroxidase activity;hydrogen peroxide catabolic proces…	Molecular Function/Biological Process/Biological Process/Molecular Function;Molecular Function/Biological Process/Biological Process/Molecular Function;;Molecular Function/Biological Process/Biological Process/Molecular Function;;;;;Molecular Function/Biological Process/Biological Process/Molecular Function;Biological Process/Molecular Function;Molecular Function/Molecular Function/Biological Pro…
TRINITY_DN26579_c0_g1_i5	Peroxidase 2	TCCTCGCCGGGCCCGCGGCGTGCGAGGGTGTCACCATTTGCTTCAACGGCTGGTTGAGGCTACCCTTGCTGAACACGCTGCTCTGCCGCGGCTCCGGCATTCCGCGGAAGCCGGCCCCTCCTCCCTCGGGGTTAGGGCTCGTCTACGGCTACTACAACTACAACAGCAGTACGTCGAGGTCGTACTGCCCGGGTGCGGAAGGGATCGTGAGGGGCGCCGTGGAGAAGGCCGTGGCCGCGAACCGCGGCATTGGCGCGGGGCTCATCCGTCTCTTCTTCCACGATTGCTTCGTTCGGGGGTGCGATGCTTCCGTCCTCCTCAACACGACCAACTCCAAGAACAGCGACACGGAGAGGGAGGGCCCTCCGAACAAGGACAGCCTGCGAGGGTTCGAGGTGA…	1350	20	0	0.825	nr	gi|326499556|dbj|BAJ86089.1|predicted protein [Hordeum vulgare subsp. vulgare]	Hordeum vulgare subsp. vulgare	0	357	0.8743	BAJ86089	Haem peroxidase;Plant peroxidase;Plant peroxidase;Haem peroxidase;Haem peroxidase;Haem peroxidase;Haem peroxidase;Haem peroxidase;Haem peroxidase;Secretory peroxidase;Haem peroxidase superfamily	heme binding/response to oxidative stress/oxidation-reduction process/peroxidase activity;peroxidase activity/oxidation-reduction process/response to oxidative stress/heme binding;;heme binding/response to oxidative stress/oxidation-reduction process/peroxidase activity;;;;;heme binding/response to oxidative stress/oxidation-reduction process/peroxidase activity;hydrogen peroxide catabolic proces…	Molecular Function/Biological Process/Biological Process/Molecular Function;Molecular Function/Biological Process/Biological Process/Molecular Function;;Molecular Function/Biological Process/Biological Process/Molecular Function;;;;;Molecular Function/Biological Process/Biological Process/Molecular Function;Biological Process/Molecular Function;Molecular Function/Molecular Function/Biological Pro…
TRINITY_DN26579_c0_g1_i6	Peroxidase 2	TCCTCGCCGGGCCCGCGGCGTGCGAGGGTGTCACCATTTGCTTCAACGGCTGGTTGAGGCTACCCTTGCTGAACACGCTGCTCTGCCGCGGCTCCGGCATTCCGCGGAAGCCGGCCCCTCCTCCCTCGGGGTTAGGGCTCGTCTACGGCTACTACAACTACAACAGCAGTACGTCGAGGTCGTACTGCCCGGGTGCGGAAGGGATCGTGAGGGGCGCCGTGGAGAAGGCCGTGGCCGCGAACCGCGGCATTGGCGCGGGGCTCATCCGTCTCTTCTTCCACGATTGCTTCGTTCGGGGGTGCGATGCTTCCGTCCTCCTCAACACGACCAACTCCAAGAACAGCGACACGGAGAGGGAGGGCCCTCCGAACAAGGACAGCCTGCGAGGGTTCGAGGTGA…	1350	20	0	0.825	nr	gi|326499556|dbj|BAJ86089.1|predicted protein [Hordeum vulgare subsp. vulgare]	Hordeum vulgare subsp. vulgare	0	357	0.8743	BAJ86089	Haem peroxidase;Plant peroxidase;Plant peroxidase;Haem peroxidase;Haem peroxidase;Haem peroxidase;Haem peroxidase;Haem peroxidase;Haem peroxidase;Secretory peroxidase;Haem peroxidase superfamily	heme binding/response to oxidative stress/oxidation-reduction process/peroxidase activity;peroxidase activity/oxidation-reduction process/response to oxidative stress/heme binding;;heme binding/response to oxidative stress/oxidation-reduction process/peroxidase activity;;;;;heme binding/response to oxidative stress/oxidation-reduction process/peroxidase activity;hydrogen peroxide catabolic proces…	Molecular Function/Biological Process/Biological Process/Molecular Function;Molecular Function/Biological Process/Biological Process/Molecular Function;;Molecular Function/Biological Process/Biological Process/Molecular Function;;;;;Molecular Function/Biological Process/Biological Process/Molecular Function;Biological Process/Molecular Function;Molecular Function/Molecular Function/Biological Pro…
TRINITY_DN26579_c1_g1_i1	Peroxidase 2	TCCTCGCCGGGCCCGCGGCGTGCGAGGGTGTCACCATTTGCTTCAACGGCTGGTTGAGGCTACCCTTGCTGAACACGCTGCTCTGCCGCGGCTCCGGCATTCCGCGGAAGCCGGCCCCTCCTCCCTCGGGGTTAGGGCTCGTCTACGGCTACTACAACTACAACAGCAGTACGTCGAGGTCGTACTGCCCGGGTGCGGAAGGGATCGTGAGGGGCGCCGTGGAGAAGGCCGTGGCCGCGAACCGCGGCATTGGCGCGGGGCTCATCCGTCTCTTCTTCCACGATTGCTTCGTTCGGGGGTGCGATGCTTCCGTCCTCCTCAACACGACCAACTCCAAGAACAGCGACACGGAGAGGGAGGGCCCTCCGAACAAGGACAGCCTGCGAGGGTTCGAGGTGA…	1350	20	0	0.825	nr	gi|326499556|dbj|BAJ86089.1|predicted protein [Hordeum vulgare subsp. vulgare]	Hordeum vulgare subsp. vulgare	0	357	0.8743	BAJ86089	Haem peroxidase;Plant peroxidase;Plant peroxidase;Haem peroxidase;Haem peroxidase;Haem peroxidase;Haem peroxidase;Haem peroxidase;Haem peroxidase;Secretory peroxidase;Haem peroxidase superfamily	heme binding/response to oxidative stress/oxidation-reduction process/peroxidase activity;peroxidase activity/oxidation-reduction process/response to oxidative stress/heme binding;;heme binding/response to oxidative stress/oxidation-reduction process/peroxidase activity;;;;;heme binding/response to oxidative stress/oxidation-reduction process/peroxidase activity;hydrogen peroxide catabolic proces…	Molecular Function/Biological Process/Biological Process/Molecular Function;Molecular Function/Biological Process/Biological Process/Molecular Function;;Molecular Function/Biological Process/Biological Process/Molecular Function;;;;;Molecular Function/Biological Process/Biological Process/Molecular Function;Biological Process/Molecular Function;Molecular Function/Molecular Function/Biological Pro…
TRINITY_DN26616_c0_g1_i4	putative Bowman-Birk type wound-induced protease inhibitor	TCATTATTTCTACTCGTAGACAGGACAAGACTAGAGCTTTGCCCGAGAAGTTTAGGAGCAACGATGAAGAGTAGCACGCTCGTGGCGATACTGGTTCTCCAGGCCGTCCTGGTCATGGGAGTCCTCTCGCACGTGAACGCCGACTATTTCCCCACGTGCTGCAACAACTGCAGGTCCTTCTCCGGGGTCGACGTCTGCGACGACGCCCATCCGCAGTGCCCCACCGGCTGCTCGGCGTGCCGCGTGGTGACCACGAACCCCCAGACGTTCCGCTGCGCCGACATGAAAGCCACCGTCGACGGCACCTGCGGCGGGCCATGCAAGAAGTACTGATCGGCTCAGGCTCACATGAGACTATTGTTCCGCTTGGCGCCTAAAATAAAAGCTCGGATGAGATGA…	685	20	3.4e-45	0.8305	nr	gi|732809|emb|CAA88619.1|putative protease inhibitor [Hordeum vulgare]	Hordeum vulgare	3.4e-45	89	0.9551	CAA88619
TRINITY_DN26665_c1_g1_i1	predicted protein	GCAATGGCTCCCCTCAAGAATCTGGCCTTGTTGCTTTGCGTGATGCTGGCCTCGATCGCGTTCGCCGCGCAGGCCGTGCTCGCCGCCAGAGGTGATTTAAGCAACGTGAAGCGAGATGGTATGCGGGGTACCTGGACGGCCCCCTCATACGAGGCGCGGCCGGGGCCGCTCCCGCGCTATCCTCCAAAGTAAGCTGGCAATGATCTATGCGCTTCAAGAATGGAGTTTACAAACAAAGGTGGCCTGAGTATGAGACTATGAGTATGTCGATTGTAATAATATCTTAGTATATTATACGACAGATAGAGTAGTTACTAAGTAGTCATATCCGGTATGTAGGCCACATGATGCAGCCATGATGTATACTCTTTGGACTACTCGTAATAAAATGGTTATTGA…	899	10	1.6e-28	0.7779	nr	gi|326496553|dbj|BAJ94738.1|predicted protein [Hordeum vulgare subsp. vulgare]	Hordeum vulgare subsp. vulgare	1.6e-28	61	0.9492	BAJ94738
TRINITY_DN26673_c0_g1_i3	hypothetical protein BVRB_037930, partial	CACTGTTGTTTTCTCTTCCTGGGGGTACTGAGATGTTTCACTTCCCCCCGTTCCCTCTACCCGCCCTATATATTCAGGCGGGAGTCACCAGGTCACCCAAAGGGCCTGGCGGGGTTTCCCCATTCGGAAATCCTCGGATCACAGTTCGTTTGCCAACTCCCCGAGGCTTATCGCAGGCTACTACGTCCTTCATCGGCTCCTAGTGCCAAGGCATCCACCCTGTGCCCTTAAAAACTTGACAACAAA	246	2	7.4e-10	0.6506	nr	gi|870765728|gb|KMS65245.1|hypothetical protein BVRB_037930, partial [Beta vulgaris subsp. vulgaris]	Beta vulgaris subsp. vulgaris	7.4e-10	166	0.4935	KMS65245
TRINITY_DN26754_c2_g1_i1	cysteine-rich receptor-like protein kinase 6	CGCTGCTCGCTTCCCCCGCCGCGGGAGTATACCCGTGGACAATATGCGGCCTGAGCACCTACGCTGCCAAGAGCCAGTACCTGGCCAACATCAACCGCATCGGCGCGATGCTTCCCAGGAACGCCTCCCAGTCACCGGACCTGTTCGCCACGGCCCTGGTCGGCGCCGTCCCTCAGCAAGTCTGGGCCCTGGCGCTCTGCCGCGGCGACGCCAACGCCTCCTACTGCTTCACCTGCCTCGACCAGGCCTTCCAGGACCTGCCCAACGCCTGCCCCTACAGCCGGGACAGCACCATCTACTACGACTCCTGCGTGCTCCACTACTCCAACATCCAGTCCCGCCCCGACGACGACACCACCTACAACCCCACGCGCCCGCTCCGCAACAACTTCAACGCCA…	1535	20	0	0.8179	nr	gi|326517016|dbj|BAJ96500.1|predicted protein [Hordeum vulgare subsp. vulgare]	Hordeum vulgare subsp. vulgare	0	667	0.9941	BAJ96500	Protein kinase domain;Protein kinase domain;Protein kinase domain;Gnk2-homologous domain superfamily;Gnk2-homologous domain;Protein kinase domain;Protein kinase domain;Protein kinase domain;Gnk2-homologous domain;Gnk2-homologous domain;Protein kinase domain;Protein kinase-like domain superfamily	ATP binding/protein kinase activity/protein phosphorylation;;;;;ATP binding/protein kinase activity/protein phosphorylation;;;;;ATP binding/protein kinase activity/protein phosphorylation;	Molecular Function/Molecular Function/Biological Process;;;;;Molecular Function/Molecular Function/Biological Process;;;;;Molecular Function/Molecular Function/Biological Process;
TRINITY_DN26789_c0_g1_i1	Alpha-xylosidase 1	GGGAAAACATGATAATGCATGGGAAGAAGCGAAACGGCCGAAATGCAGTTTCATTCCCCTGCAAGACTGAGCTTCAATGGGCGAATCAGAGTTCACAAATGGTGTTCGAGGGTAACCAACCCCCACACAAGTTACATAACCGACTCAAGCACGATGAACTACTTTTTAAGCTCTATAAAATTAAATTAGACACGACGACGACGAGTCGAACGAAGAAGGCGCATGCAGACGGAAGCAGAGGCAAATGCAGCTCGATTCTCCTATGCTTCGATGTGCATGTTCCATGTCATGGTGAAGCTCTTCCCCAGCGGCAACTCCAGCCCGCCAACCTCCATCGTCACGCCCCTCTTCTCGCCCTCCACGGCGTCCTCTTCTCCTTGGTGCATCACCTGCGCGTCC…	2934	20	0	0.8995	nr	gi|326507636|dbj|BAK03211.1|predicted protein [Hordeum vulgare subsp. vulgare]	Hordeum vulgare subsp. vulgare	0	952	0.9969	BAK03211	Glycosyl hydrolase, all-beta;Glycosyl hydrolase, all-beta;Glycosyl hydrolase, all-beta;Glycoside hydrolase family 31;Glycoside hydrolase family 31;Glycoside hydrolase family 31;Glycoside hydrolase family 31;Glycoside hydrolase superfamily;Glycoside hydrolase superfamily	;;;hydrolase activity, hydrolyzing O-glycosyl compounds/carbohydrate metabolic process;;;;;	;;;Molecular Function/Biological Process;;;;;
TRINITY_DN26878_c2_g1_i1	predicted protein	GTGAAATCCATGAGAAGTGGATTTGCTATTCTATTTCCTTTGAGAATTCCTAGGAGGAGCATCATGGTATCAATCATGGTATGCCTAAGGCGCGAGGTTGGCACGTTTCATGAACGGCCAGTGTCTGGAAGGAGCATCAAGGATTGGATTGTGGGAATTCTTCTGGTTCAGGGAGATTTCGCAGACTGCGTATTTGATGTGACTGGATTTCCTTCTTATGTTAGATACGAGCGGACCGTCATACTAATTGCTATGTGGATTGTGACATTGACTGCCGATTTATGCAGGTTCTTCTTGGCACCCCTGGCTGTGTTGATCTTTCTGGCCTACAAGTACTGGAAAACAAGGATTAGAATTGATGCAGTCGGGAAGTTCCTCCAAATGCAACAAATGCTTGGC…	1715	20	0	0.8285	nr	gi|587651866|dbj|BAO51904.1|iron-deficiency induced receptor-like kinase [Hordeum vulgare subsp. vulgare]	Hordeum vulgare subsp. vulgare	0	680	1	BAO51904	Protein kinase domain;Protein kinase domain;Protein kinase domain;Protein kinase domain;Protein kinase domain;Protein kinase domain;Protein kinase domain;Protein kinase domain;Protein kinase-like domain superfamily	protein kinase activity/ATP binding/protein phosphorylation;;;protein kinase activity/ATP binding/protein phosphorylation;;;;protein kinase activity/ATP binding/protein phosphorylation;	Molecular Function/Molecular Function/Biological Process;;;Molecular Function/Molecular Function/Biological Process;;;;Molecular Function/Molecular Function/Biological Process;
TRINITY_DN27007_c0_g1_i1	Putative mitochondrial protein	GATAGTGAAGCAGTACCGTGAGGGAAAGGTGAAAAGGACCCCGGAAGGGGAGTGAAATAGAACCTGAAACCGTGTGCTTACAAAAAGTCAGAGCCCTATGAATGGGTGATGGCGTGCCTTTTGTAGAATGAACCGGCGAGTTACGTTCCCGTGCAAGGTTAAGGTGAAAAGCCGGAGCCGTAGCGAAAGCGAGTCTGAATAGGGCGATTCAGTCGCATGTCCTAGACCCGAAGCGAAGTGATCTATCCATGGCCAGGTTGAAGCGACGGTAAGACGTCGTGGAGGACCGAACCCACTTAGGTTGAAAACTGAGGGGATGAGCTGTGGATAGGGGTGAAAGGCCAATCAAACTCGGAAATAGCTGGTTCTCCGCGAAAACTATTTAGGTAGTGCGTCGAT…	497	20	5.5e-11	0.6636	nr	gi|763742229|gb|KJB09728.1|hypothetical protein B456_001G160400 [Gossypium raimondii]	Gossypium raimondii	5.5e-11	81	0.6026	KJB09728
TRINITY_DN27007_c0_g1_i2	Putative mitochondrial protein	GATAGTGAAGCAGTACCGTGAGGGAAAGGTGAAAAGGACCCCGGAAGGGGAGTGAAATAGAACCTGAAACCGTGTGCTTACAAAAAGTCAGAGCCCTATGAATGGGTGATGGCGTGCCTTTTGTAGAATGAACCGGCGAGTTACGTTCCCGTGCAAGGTTAAGGTGAAAAGCCGGAGCCGTAGCGAAAGCGAGTCTGAATAGGGCGATTCAGTCGCATGTCCTAGACCCGAAGCGAAGTGATCTATCCATGGCCAGGTTGAAGCGACGGTAAGACGTCGTGGAGGACCGAACCCACTTAGGTTGAAAACTGAGGGGATGAGCTGTGGATAGGGGTGAAAGGCCAATCAAACTCGGAAATAGCTGGTTCTCCGCGAAAACTATTTAGGTAGTGCGTCGAT…	497	20	5.5e-11	0.6636	nr	gi|763742229|gb|KJB09728.1|hypothetical protein B456_001G160400 [Gossypium raimondii]	Gossypium raimondii	5.5e-11	81	0.6026	KJB09728
TRINITY_DN27076_c0_g1_i1	alpha-glucosidase	CAACCAAAGCGGCCACGATTGGTCCATTTGGACGGCCGGCGATCCTATAAGTACAGGTGCCATCGCTCGCCGATCGACACAGCGACAAGCGCAAGACCGTCACACACACACACACACCAGCCCCATCCGATGGCGACGCGGTCGCTGCTGCTGCTCTGCTTGTGTCTCTGCTTATTCGCGCCCCGCCTGTGCTCGTCCAAGGAGGAGGGGCCGCTCGCCGCCGGCGGGTACCGTGTTAGCCGCGTCGCGGTGGACGATGGAGGGCGGCGGCTGCGCGCCGAGGCAGCGGCCGCCACCGGCGGCGCGTCGTCCACCGGCGACGTGCAGAGGCTCGCCGTGTACGCCAGCCTCGAGACGGACAGCCGGCTGCGCGTGCGCATCACCGACGCCGACCACCCG…	3090	20	0	0.916	nr	gi|326502730|dbj|BAJ98993.1|predicted protein [Hordeum vulgare subsp. vulgare]	Hordeum vulgare subsp. vulgare	0	932	0.9978	BAJ98993	Galactose mutarotase, N-terminal barrel;Glycosyl hydrolase, all-beta;Glycosyl hydrolase, all-beta;Glycoside hydrolase family 31;Glycoside hydrolase family 31;Glycosyl hydrolase, all-beta;Glycoside hydrolase family 31, N-terminal domain;Glycoside hydrolase family 31, N-terminal domain;Glycoside hydrolase family 31, N-terminal domain;Glycoside hydrolase family 31, N-terminal domain;Glycoside hydrol…	;;;carbohydrate metabolic process/hydrolase activity, hydrolyzing O-glycosyl compounds;;;;;;;;;carbohydrate metabolic process/carbohydrate binding/catalytic activity;	;;;Biological Process/Molecular Function;;;;;;;;;Biological Process/Molecular Function/Molecular Function;
TRINITY_DN27076_c0_g1_i2	alpha-glucosidase	CAACCAAAGCGGCCACGATTGGTCCATTTGGACGGCCGGCGATCCTATAAGTACAGGTGCCATCGCTCGCCGATCGACACAGCGACAAGCGCAAGACCGTCACACACACACACACACCAGCCCCATCCGATGGCGACGCGGTCGCTGCTGCTGCTCTGCTTGTGTCTCTGCTTATTCGCGCCCCGCCTGTGCTCGTCCAAGGAGGAGGGGCCGCTCGCCGCCGGCGGGTACCGTGTTAGCCGCGTCGCGGTGGACGATGGAGGGCGGCGGCTGCGCGCCGAGGCAGCGGCCGCCACCGGCGGCGCGTCGTCCACCGGCGACGTGCAGAGGCTCGCCGTGTACGCCAGCCTCGAGACGGACAGCCGGCTGCGCGTGCGCATCACCGACGCCGACCACCCG…	3090	20	0	0.916	nr	gi|326502730|dbj|BAJ98993.1|predicted protein [Hordeum vulgare subsp. vulgare]	Hordeum vulgare subsp. vulgare	0	932	0.9978	BAJ98993	Galactose mutarotase, N-terminal barrel;Glycosyl hydrolase, all-beta;Glycosyl hydrolase, all-beta;Glycoside hydrolase family 31;Glycoside hydrolase family 31;Glycosyl hydrolase, all-beta;Glycoside hydrolase family 31, N-terminal domain;Glycoside hydrolase family 31, N-terminal domain;Glycoside hydrolase family 31, N-terminal domain;Glycoside hydrolase family 31, N-terminal domain;Glycoside hydrol…	;;;carbohydrate metabolic process/hydrolase activity, hydrolyzing O-glycosyl compounds;;;;;;;;;carbohydrate metabolic process/carbohydrate binding/catalytic activity;	;;;Biological Process/Molecular Function;;;;;;;;;Biological Process/Molecular Function/Molecular Function;
TRINITY_DN27260_c0_g2_i1	ethylene-responsive transcription factor ERF071	GCGGTCTGTCGGCCTGCAACACAAACGTTGGGAGTATTTCTGCTCTAGGAGGTACCGTGGCCGATCACAAGGAACTGTTCCATTGGTGCAAACAGAGTCGACTGAAACATTCTATTTACATGAAAAGCTTGTGAAATCACATCGGGGCATTCACCGGTTACAAAACTGAAAAAAATGAATTCAACGGAATTGACTCAGTTCGCCGCGGCCAGCACGGGCACGGTACGATGATCAGAGCCCCAGAGGCCCCGGGTAGTAGTAGCTGTCCTCGAAGCTCCAAAGCTCGGCCGGCGCCTCCTCGGCGGCGGCACCGACGGCGGCCGCGGCCCCGCCCTCCATGTAGGGGACGCCGAGGAAGCTCATGTAGCTCTCGTACGCCATCAGCTCCTCGGACAGCGC…	621	20	4.6e-41	0.6756	nr	gi|326498385|dbj|BAJ98620.1|predicted protein [Hordeum vulgare subsp. vulgare]	Hordeum vulgare subsp. vulgare	4.6e-41	211	1	BAJ98620	null;null;null	;;	;;
TRINITY_DN2732_c0_g1_i1	---NA---	GCACTAACTTTAGTGCAAAGTTGAGTAATTTTTAAGTCACTTATTTTCGGACAGAGGGAGTATATAATTAGAATGTAAGGATTATGTGCCTTTTACGGCTCAGGTAATGTAGATATTCAAGATATCAAGACCAATTTTGTGGAGTGAAAATAAAAATGTGTCTGTGGTTGGTACCAGCTACCAGACTGGTTTTTCCATCAGCTACATTGTAATTCAAACCTACAATGTTTCATATTTTGTTGTTCCTATTTTCTACGGAGATAGGGATCTTGGAATCAAAAAA	283
TRINITY_DN2736_c0_g1_i1	pyrophosphate--fructose 6-phosphate 1-phosphotransferase subunit alpha-like	GGCATGCAATCCGGTGCGCTGTGTGGATCGGACTAAATTCAAATTTTAAATTTCTCTTTAGCGGCGGGCATATACATGATAGCATTGGATGACCGCCTCCCGCATCCATGTAGTTTGAGATGCCCTAAGGTTGTAGTGTCCGAATTATAGGTCATTACTTAAAAGAACTACGTCTTTTACAGTCAAAACTTTTCGACACTAACAGACCCTGAAGTTCTGCTTACTTTCGCTCAAGTCTATCGGTTGCTCATCACAAACATATCCAGTCTCACATAAGGATACTATTATTTCGACGTTTGCCTGTTCTTCAGAAAAGGAACACAAAGGAAAACAGGAAGGCAGCCTCCTGTAATTCAGATGCAGTGATTCACGCTCAGTTGAAATGGTAGAGAGGCAGCT…	2204	20	0	0.9322	nr	gi|326498033|dbj|BAJ94879.1|predicted protein [Hordeum vulgare subsp. vulgare]	Hordeum vulgare subsp. vulgare	0	622	0.9984	BAJ94879	null;null;Phosphofructokinase domain;Pyrophosphate-dependent phosphofructokinase PfpB;Pyrophosphate-dependent phosphofructokinase PfpB;Pyrophosphate-dependent phosphofructokinase PfpB;Pyrophosphate-dependent phosphofructokinase PfpB;Pyrophosphate-dependent phosphofructokinase PfpB;Phosphofructokinase superfamily	;;glycolytic process/6-phosphofructokinase activity;glycolytic process/diphosphate-fructose-6-phosphate 1-phosphotransferase activity/ATP binding;;;;glycolytic process/diphosphate-fructose-6-phosphate 1-phosphotransferase activity/ATP binding;glycolytic process/6-phosphofructokinase activity	;;Biological Process/Molecular Function;Biological Process/Molecular Function/Molecular Function;;;;Biological Process/Molecular Function/Molecular Function;Biological Process/Molecular Function
TRINITY_DN27518_c2_g1_i2	putative cysteine-rich receptor-like protein kinase 20 isoform X2	GGCTCGTACGCTCTTCTGCTACGTCTGAACTCAGTGCTCTAGCTGATCCAAAATCAGCAATCTTTGGGATCATGTTACAATCCAAGAGGACATTATGTGGTTTCAAATCTCTGTGGACAAGCCAGAACATGGAGTGCTTATGCAGGTAAACAATTCCTTTGGTTAACCCTGTAATTATCTTGAATCGCTTAGACCAGTTTAGCAATGGACCTTTTGTTCTGTCACATAGGTAACGATCCAAGGAACCATTTTGCATGAACTCATACACTAGGATTCTTTCTTTCCCATGGATGCACCACCCCAATAACCTAATCACATTGGCATGCTTAAGCTTTGCAAGCTGCAATTCACTGTTGACTTCAAGCATTGCTGCGTGCTCATCAGCTCTTTTGATGGCAA…	1185	20	0	0.8394	nr	gi|1149773561|ref|XP_020150728.1|putative cysteine-rich receptor-like protein kinase 20 isoform X2 [Aegilops tauschii subsp. tauschii]	Aegilops tauschii subsp. tauschii	0	564	0.9439	XP_020150728	Protein kinase domain;Protein kinase domain;Protein kinase domain;Protein kinase domain;Protein kinase domain;Protein kinase domain;Protein kinase domain;Protein kinase-like domain superfamily	ATP binding/protein kinase activity/protein phosphorylation;;ATP binding/protein kinase activity/protein phosphorylation;;;;ATP binding/protein kinase activity/protein phosphorylation;	Molecular Function/Molecular Function/Biological Process;;Molecular Function/Molecular Function/Biological Process;;;;Molecular Function/Molecular Function/Biological Process;
TRINITY_DN27542_c0_g1_i1	---NA---	CTCTCCCCTGGGAGTAACAGCCCCTTATTCAGGCTAGTTCGCCCGCAATGCGGGTGTCCTAGTTCGATCTATTCCGAACTCGAAGCAACAAGCTCGCGCTTGAGCTTTGAGTTCGAATGTTACAATCCCTCGTCTGCGTGAGAGTTACTTCCCACACGAGAGGAATGTGTTACAGAGGGTGTATGGACCCATACATTGTGCAAAACCTTCTGTTTATCG	219
TRINITY_DN27542_c0_g1_i2	---NA---	CTCTCCCCTGGGAGTAACAGCCCCTTATTCAGGCTAGTTCGCCCGCAATGCGGGTGTCCTAGTTCGATCTATTCCGAACTCGAAGCAACAAGCTCGCGCTTGAGCTTTGAGTTCGAATGTTACAATCCCTCGTCTGCGTGAGAGTTACTTCCCACACGAGAGGAATGTGTTACAGAGGGTGTATGGACCCATACATTGTGCAAAACCTTCTGTTTATCG	219
TRINITY_DN27542_c0_g1_i3	---NA---	CTCTCCCCTGGGAGTAACAGCCCCTTATTCAGGCTAGTTCGCCCGCAATGCGGGTGTCCTAGTTCGATCTATTCCGAACTCGAAGCAACAAGCTCGCGCTTGAGCTTTGAGTTCGAATGTTACAATCCCTCGTCTGCGTGAGAGTTACTTCCCACACGAGAGGAATGTGTTACAGAGGGTGTATGGACCCATACATTGTGCAAAACCTTCTGTTTATCG	219
TRINITY_DN27542_c0_g2_i1	---NA---	GTTAGATACATCCATGGCTGGACTAACTAACACTACTAAGATAGGTCCGGGCGCAAAGCGCTCGGCCGAAACCCTATTAACGCCCCCCTCCAGCTCTGAGGCTGGAGTAGGGATGGATATTGACTCCGACCCTATTCTTCTAAAGAAGATTAGGCAAGAGGTAGACGTCCAGGGTCTTCCGGCTCAACTGCTGGAAACCCTGAATACTCAGATGGATAAATTGGAGATTTCGATCACCAATTCCCTCTTAAAACACAAGCCCAAAGGTCAAGAAAACCTGCCCTGGGCTTCCGAGTTCAAAACTGAGAGACTGTTTGTCGCAGTCCCATCAGTTGGATTAAACGTGGAGAGCTCGATGTTAGATCAAGTTATCCTCGCGTTAGTACAAACCGCTCCAAC…	1564
TRINITY_DN27542_c0_g2_i2	---NA---	GTTAGATACATCCATGGCTGGACTAACTAACACTACTAAGATAGGTCCGGGCGCAAAGCGCTCGGCCGAAACCCTATTAACGCCCCCCTCCAGCTCTGAGGCTGGAGTAGGGATGGATATTGACTCCGACCCTATTCTTCTAAAGAAGATTAGGCAAGAGGTAGACGTCCAGGGTCTTCCGGCTCAACTGCTGGAAACCCTGAATACTCAGATGGATAAATTGGAGATTTCGATCACCAATTCCCTCTTAAAACACAAGCCCAAAGGTCAAGAAAACCTGCCCTGGGCTTCCGAGTTCAAAACTGAGAGACTGTTTGTCGCAGTCCCATCAGTTGGATTAAACGTGGAGAGCTCGATGTTAGATCAAGTTATCCTCGCGTTAGTACAAACCGCTCCAAC…	1564
TRINITY_DN27554_c0_g1_i6	GDSL esterase/lipase At3g26430	CTACGCTCGCGTCATGAATTACGGGACGAGTAATGCTACACGTACGGACGTTCTACGGAAGATTTACAGACTCGTTAAGAATGATTGGTTGGAATTTACTTAAAGAGGACGGTCCCATCGGTAAAATCAGGAGGAGAGCAGTTAGATTAGGCCACGTCGTCCTCCCGTAAAAGCCTGTTAGAAGCTGTCCGTATCTTTAGCATTATCGATTACGGGACGGAGGGAGTACTGTATATTGTTACACCACTTACAAATAGATATTCGCTGCCGATTTTTTCTAACACCTGCACATTTTATTTGGAATACGATACTCGCTGCAGATTTTATTTGAACTATACGTACGGATGTGTGAAAAATGGCTACTTCCGCAGCCTAATTAATGAACAGTATCATGCTCAT…	1595	20	0	0.8481	nr	gi|326519044|dbj|BAJ92682.1|predicted protein [Hordeum vulgare subsp. vulgare]/gi|326487836|dbj|BAJ89757.1|predicted protein [Hordeum vulgare subsp. vulgare]	Hordeum vulgare subsp. vulgare	0	387	0.938	BAJ89757;BAJ92682	SGNH hydrolase superfamily;GDSL lipase/esterase;GDSL lipase/esterase;GDSL lipase/esterase;GDSL lipase/esterase-like, plant;GDSL lipase/esterase-like, plant	;hydrolase activity, acting on ester bonds;;;;	;Molecular Function;;;;
TRINITY_DN27571_c0_g1_i2	wall-associated receptor kinase 2	CGGCAGCGCTGCTTCGAGTTGGAGCAGCATCGCCGAGCAGCAGCTGCCAGAGGGAATGCGGCGACGTGGAAATCCCTTACCCGTTCGGCATCGTCCATTCGCCTGACGACGCCAACTGCGCCATGCCCGGCTTCAACCTGACCTGCAACGAGACCGGGATTAATGGCGGGCGCCGCAAGCCATTTGCCGGCAACCTGGAGGTCGTCCGCGTCTCGCTGCAGCAAGGTCAGGCCCAGATGAAGATGACCATCTCCACATACTGCTACAACGCCACCTCTGGCGGCATGGACGCCGACCCTTGGCGGGTCGACTTCACGGGCACGCGCTACAGGATCGCCGACACCAACAAGTTCACCGTCATCGGCTGCCAAGCGCTGGCGTACATCCTGGGCACGCGCG…	2499	20	0	0.7194	nr	gi|1149828394|ref|XP_020171463.1|wall-associated receptor kinase 2-like [Aegilops tauschii subsp. tauschii]	Aegilops tauschii subsp. tauschii	0	765	0.8621	XP_020171463	EGF-like calcium-binding domain;EGF-like domain;Protein kinase domain;Protein kinase domain;Protein kinase domain;Protein kinase domain;Protein kinase domain;Wall-associated receptor kinase, galacturonan-binding domain;EGF-like calcium-binding domain;EGF-like calcium-binding domain;EGF-like calcium-binding domain;EGF-like domain;EGF-like domain;Protein kinase domain;Protein kinase domain;Protein …	calcium ion binding;;protein phosphorylation/protein kinase activity/ATP binding;;protein phosphorylation/protein kinase activity/ATP binding;;;polysaccharide binding;calcium ion binding;;;;;protein phosphorylation/protein kinase activity/ATP binding;;;	Molecular Function;;Biological Process/Molecular Function/Molecular Function;;Biological Process/Molecular Function/Molecular Function;;;Molecular Function;Molecular Function;;;;;Biological Process/Molecular Function/Molecular Function;;;
TRINITY_DN27575_c0_g1_i2	cytochrome P450 99A2-like	CACTTCAGCCTGCGCCTTGGCCATGACCTTTGGGTTCCTCATGAGCTCGGACATGACCCATTCGGCCACTGCCGACGTGGTCTCTGTCCCTGCCGTGAACATATCCGATATGATCGCCTTGATGTTTGTCATGTCGATGGGGAATTCAAGATTGCCCTCATCCATGATCCGAAGCATAACTCCGAGAAGGTGGTCGCCTTGCTGCCCCTCGCTGCGCTCATCAGCGATGATCTTGTCCAAGATGGCGTCCAGCTGCCGGTGCGCACGCCACAGGCGGCCTCTCAGCCCGGTGAGAGTGTCGACAAACCACAGCGATGGGAACAGGTCCCCGACGGTGTATCCGCCGGCATTCTTCATCGCCTGGCCGATCAGGGTCATAAACTGCTCCTGCAGCTCGCC…	1002	20	5e-154	0.8145	nr	gi|1149724779|ref|XP_020188281.1|cytochrome P450 99A2-like [Aegilops tauschii subsp. tauschii]	Aegilops tauschii subsp. tauschii	5e-154	496	0.8652	XP_020188281	Cytochrome P450, E-class, group I;Cytochrome P450;Cytochrome P450 superfamily;Cytochrome P450 superfamily;Cytochrome P450 superfamily;Cytochrome P450 superfamily	iron ion binding/heme binding/oxidation-reduction process/oxidoreductase activity, acting on paired donors, with incorporation or reduction of molecular oxygen;oxidation-reduction process/oxidoreductase activity, acting on paired donors, with incorporation or reduction of molecular oxygen/iron ion binding/heme binding;heme binding/oxidoreductase activity, acting on paired donors, with incorporati…	Molecular Function/Molecular Function/Biological Process/Molecular Function;Biological Process/Molecular Function/Molecular Function/Molecular Function;Molecular Function/Molecular Function/Molecular Function/Biological Process;;;Molecular Function/Molecular Function/Molecular Function/Biological Process
TRINITY_DN27589_c0_g1_i2	Metal transporter Nramp5	AATAGGGCGACTAAGTACGTGGACGTAGACCCGAAACCAGGTGATCTACCCCTGTCCAGGGTGAAGGTACGGTAACACGTACTGGAGGCCCGAACCCACGCACGTTGAAAAGTGCGGGGATGAGGTGGGGGTAGCGGAGAAATTCCAATCGAACCTGGAGATAGCTGGTTCTCCCCGAAATAGCTTTAGGGCTAGCCTCGGAAGTTGAGTCGTGGAGGTAGAGCACTGATTGGATGCGGGGCCCGCAAGGGTTACCAAGTTCAGTCAAACTCCGAATGCCACAGACTTTATTCCGGGAGTCAGACAGTGAGTGCTAAGATCCATTGTCGAAAGGGAAACAGCCCAGACCATCAGCTAAGGTCCCCAAGTGTGTGTTAAGCGCGAAAGGATGTGAA	395	8	4.9e-08	0.6023	nr	gi|870868607|gb|KMT19416.1|hypothetical protein BVRB_1g012650 [Beta vulgaris subsp. vulgaris]	Beta vulgaris subsp. vulgaris	4.9e-08	54	0.6122	KMT19416
TRINITY_DN27589_c0_g1_i3	Metal transporter Nramp5	AATAGGGCGACTAAGTACGTGGACGTAGACCCGAAACCAGGTGATCTACCCCTGTCCAGGGTGAAGGTACGGTAACACGTACTGGAGGCCCGAACCCACGCACGTTGAAAAGTGCGGGGATGAGGTGGGGGTAGCGGAGAAATTCCAATCGAACCTGGAGATAGCTGGTTCTCCCCGAAATAGCTTTAGGGCTAGCCTCGGAAGTTGAGTCGTGGAGGTAGAGCACTGATTGGATGCGGGGCCCGCAAGGGTTACCAAGTTCAGTCAAACTCCGAATGCCACAGACTTTATTCCGGGAGTCAGACAGTGAGTGCTAAGATCCATTGTCGAAAGGGAAACAGCCCAGACCATCAGCTAAGGTCCCCAAGTGTGTGTTAAGCGCGAAAGGATGTGAA	395	8	4.9e-08	0.6023	nr	gi|870868607|gb|KMT19416.1|hypothetical protein BVRB_1g012650 [Beta vulgaris subsp. vulgaris]	Beta vulgaris subsp. vulgaris	4.9e-08	54	0.6122	KMT19416
TRINITY_DN27641_c0_g1_i2	hypothetical chloroplast RF68 (chloroplast)	GTTTAGGCTGCTCCCATTTCGCTCGCCGCTACTACGGGAATCGCTTTTGCTTTCTTTTCCTCTGGCTACTAAGATGTTTCAGTTCGCCAGGTTGTCTCTTGCCTGCTCATGGATTCAGCAGGCAGTTTAAAAGGTTGACCTATTTGGGAATCTCCGGATCTATGCTTATTTTCAACTCCCCGAAGCATTTCGTCGCTTGCTACGCCCTTCCTCGTCTCTGGGTGCCTAGGTATCCACCGCAAGCCTTTCCTCTTTTGAACCTCGCCATTAACGTTAAGGCTATGCCATCCTAAGGTGCTACTAAATGGAAAGATCTTATCAACGTCCATGAATGTGAAATCATAGATCGAACTGCCGAATTGGCAAAATTCGGTGCTATCGCTATCATAGTATCCGCTA…	2578	20	1e-71	0.9597	nr	gi|94502636|ref|YP_588293.1|chloroplast hypothetical protein (mitochondrion) [Zea mays subsp. mays]/gi|40795075|gb|AAR91119.1|chloroplast hypothetical protein (mitochondrion) [Zea mays]	Zea mays/Zea mays subsp. mays	1e-71	121	0.9512	YP_588293;AAR91119	Uncharacterised protein family Ycf68
TRINITY_DN27682_c1_g1_i2	aldehyde dehydrogenase family 3 member F1	GCTGCCTAATATACGTAATGATCATGCTCAACAGGGATTGCTAAATCTCAGTTGATTAAGATTTAACTAAACCTCAATCAATGCTTTATTCGTAAGATCTTATGTGAAGATCCGTGTTTTTTTCCTTTCCTTTTTCTATATTATGTGACTTGATCAGTCGAGTGAGGTCTAACCACACCTCTTAAGACTATAGTACCTTGGAGTAGACAGGATGAAAACAGAACATTCTTGTATTATTGGCACACTAGCAAGTACCGAGTGCAAGCCCGCTACACACCCCTTACAAACTAACGTGGTATGCTTATTCATGTACCTGTTCATCCACTCATTCACCAAATAAATAATAATTAATTAATTTCCTGGGGGCAAACCCATCCAGCCGCGCCATCATTTCCACAG…	1650	20	0	0.8983	nr	gi|326503590|dbj|BAJ86301.1|predicted protein [Hordeum vulgare subsp. vulgare]	Hordeum vulgare subsp. vulgare	0	504	0.9794	BAJ86301	Aldehyde dehydrogenase domain;Aldehyde dehydrogenase, C-terminal;Aldehyde dehydrogenase, C-terminal;Aldehyde dehydrogenase, C-terminal;Aldehyde/histidinol dehydrogenase	oxidation-reduction process/oxidoreductase activity;oxidoreductase activity/oxidoreductase activity, acting on the aldehyde or oxo group of donors, NAD or NADP as acceptor/oxidation-reduction process;;;oxidation-reduction process/oxidoreductase activity	Biological Process/Molecular Function;Molecular Function/Molecular Function/Biological Process;;;Biological Process/Molecular Function
TRINITY_DN27708_c0_g1_i2	putative receptor-like protein kinase At3g47110	GTAGACACACACGACCCGACGAGCTTTCTTGATTCCTCACTCTACGGCCCACGCTCCAAGCTAGCTAGATATGGCACCCATGTCACGGCCAGTGGGAGCGTTGCTGCTGCTGCTGCTCTCGCTGACCCTACGGCTGGTGGCAGCGAGCAGCATCCGTGACCCCGAGCGAGACGCGCTGCGGGCGTTCAGGGCCGGCGTGTCGGACCCGGCAGGCAAGCTCCAGTCGTGGAACAGCACGGCGCACTTCTGCCGGTGGGCAGGGGTGAACTGCACGGACGGGCACGTCACGGACCTGCACATGATGGCCTTCGGCCTCACCGGGACCATCTCTCCTGCCTTGGGCAACCTCACCTACCTGGAGACGCTCGACCTCAACCTGAACGCCCTCTCCGGCGGCAT…	1141	20	0	0.7479	nr	gi|326518991|dbj|BAJ92656.1|predicted protein [Hordeum vulgare subsp. vulgare]/gi|326500826|dbj|BAJ95079.1|predicted protein [Hordeum vulgare subsp. vulgare]	Hordeum vulgare subsp. vulgare	0	1025	0.9496	BAJ95079;BAJ92656	Leucine-rich repeat, typical subtype;Leucine-rich repeat domain superfamily;Leucine-rich repeat domain superfamily;Leucine-rich repeat-containing N-terminal, plant-type;Leucine-rich repeat;Leucine-rich repeat;Leucine-rich repeat;Leucine-rich repeat;Leucine-rich repeat;Leucine-rich repeat;Leucine-rich repeat;Leucine-rich repeat;Leucine-rich repeat	;;;;protein binding;;;protein binding;protein binding;protein binding;protein binding;protein binding;	;;;;Molecular Function;;;Molecular Function;Molecular Function;Molecular Function;Molecular Function;Molecular Function;
TRINITY_DN27708_c0_g1_i3	putative receptor-like protein kinase At3g47110	GTAGACACACACGACCCGACGAGCTTTCTTGATTCCTCACTCTACGGCCCACGCTCCAAGCTAGCTAGATATGGCACCCATGTCACGGCCAGTGGGAGCGTTGCTGCTGCTGCTGCTCTCGCTGACCCTACGGCTGGTGGCAGCGAGCAGCATCCGTGACCCCGAGCGAGACGCGCTGCGGGCGTTCAGGGCCGGCGTGTCGGACCCGGCAGGCAAGCTCCAGTCGTGGAACAGCACGGCGCACTTCTGCCGGTGGGCAGGGGTGAACTGCACGGACGGGCACGTCACGGACCTGCACATGATGGCCTTCGGCCTCACCGGGACCATCTCTCCTGCCTTGGGCAACCTCACCTACCTGGAGACGCTCGACCTCAACCTGAACGCCCTCTCCGGCGGCAT…	1141	20	0	0.7479	nr	gi|326518991|dbj|BAJ92656.1|predicted protein [Hordeum vulgare subsp. vulgare]/gi|326500826|dbj|BAJ95079.1|predicted protein [Hordeum vulgare subsp. vulgare]	Hordeum vulgare subsp. vulgare	0	1025	0.9496	BAJ95079;BAJ92656	Leucine-rich repeat, typical subtype;Leucine-rich repeat domain superfamily;Leucine-rich repeat domain superfamily;Leucine-rich repeat-containing N-terminal, plant-type;Leucine-rich repeat;Leucine-rich repeat;Leucine-rich repeat;Leucine-rich repeat;Leucine-rich repeat;Leucine-rich repeat;Leucine-rich repeat;Leucine-rich repeat;Leucine-rich repeat	;;;;protein binding;;;protein binding;protein binding;protein binding;protein binding;protein binding;	;;;;Molecular Function;;;Molecular Function;Molecular Function;Molecular Function;Molecular Function;Molecular Function;
TRINITY_DN27744_c0_g1_i2	golgin subfamily A member 4 isoform X1	CACAAAACATGATCTGAGGTATCCTCCTCCCAAACAAGAACAAGATATCATGGATACTGATAACCAGAATTGGCAAGATCGGGTTCGGACCAGTAATAGGAAGTACTTGCATGAGTAAGCCAAAAACATGATATCTGTAAACTCATAAACTTGGGTTCTGAAAAAACAAGCGAGGATCTTTTTATCAAAACAAGGACGCAGCATCCCCATTGTTTATTGGAAAGGTCTGCCAAGGGCCTAACCACACCTGAACTATATTCCAACAGGGAACATCAAGGGCAGGGGTCGGGGTGGGGGCACTGGAAGCCCAACACAATACGAAGAAAAAGCTTACGGATGGCAGATGCCTAGGCTGAGGCCAGCACAAAAAGTAAAAGTAAAAGTAAGATCGACAAAAAA…	2701	20	0	0.7055	nr	gi|1149815867|ref|XP_020166799.1|centromere-associated protein E [Aegilops tauschii subsp. tauschii]	Aegilops tauschii subsp. tauschii	0	2728	0.9194	XP_020166799	null;null;null;null;null;null	;;;;;	;;;;;
TRINITY_DN27754_c3_g1_i4	Metal transporter Nramp5	AAAAGGCTCCGATGACTTGTGGTTAGGGGTGAAAGGCCAATCAAACTTCGTGATAGCTGGTTCTCTCCGAAATGCATTTAGGTGCAGCGTCGTGTATAAGTTTATTAGAGGTAGAGCTACTGATTGGATGCGGGGGAGTCAAATCCTACCAATTCCTGACAAACTCCGAATGCTAATAAATGTTTCACGGCAGTGAGGGCGCGGGTGCTAAGGTCCGTGTCCGAGAGGGAAAGAACCCAGACCAACAGCTAAGGTCCCCAAATCTCTATTAAGTTGAAGCAACGCGGTTGGACTGCATTGACAGCTAGGATGTTGGCTTGGAAGCAGCCATTC	333	3	0.00061	0.6584	nr	gi|587948646|gb|EXC34899.1|Metal transporter Nramp5 [Morus notabilis]	Morus notabilis	0.00061	337	0.8077	EXC34899
TRINITY_DN27755_c0_g1_i1	putative receptor-like protein kinase At3g47110	GCACCGTAACTTCTAGCCACAAAGTGGCCGTTTGCGTCAAGTTATAGCACCACCAGTGTAATTGACTCTTAAATAAAATTTAGATGTACTGTATTTTAAATATTTTTATATTAATTTAGAGAGGAAGTATAAATTTACATCCATACCAAGGGGGCCTAAACCAAGTGAGGTCGAACAATGATGGCGGACCCAACTCCAATTGTGTGGGGAGCTTCAACTGGAAATCCGGTATGAACAGTCTGTCTGTCAGGGGACTGGAAGATCCTGAACCACAGGCTTCTCGGCACCGCAAGCGCGAAGGCAGGCGTCTCTGATGAGGTGCATCTCGGCGGCGGCCTCCCTCATGCCCATCCTTTCGTACGGCGCCCTCCGGCAGCAGCTGAGCGCGACCCTGACGGC…	3435	20	0	0.7225	nr	gi|326493910|dbj|BAJ85417.1|predicted protein [Hordeum vulgare subsp. vulgare]	Hordeum vulgare subsp. vulgare	0	1065	0.9818	BAJ85417	Leucine-rich repeat, typical subtype;Protein kinase domain;Protein kinase domain;Leucine-rich repeat-containing N-terminal, plant-type;Leucine-rich repeat-containing N-terminal, plant-type;Leucine-rich repeat domain superfamily;Leucine-rich repeat;Protein kinase domain;Leucine-rich repeat domain superfamily;Leucine-rich repeat domain superfamily;Leucine-rich repeat domain superfamily;Protein kina…	;protein phosphorylation/protein kinase activity/ATP binding;;;;;protein binding;protein phosphorylation/protein kinase activity/ATP binding;;;;protein phosphorylation/protein kinase activity/ATP binding;;;	;Biological Process/Molecular Function/Molecular Function;;;;;Molecular Function;Biological Process/Molecular Function/Molecular Function;;;;Biological Process/Molecular Function/Molecular Function;;;
TRINITY_DN27802_c2_g1_i21	---NA---	GGCGGCCACATCCGGCTCCACTGGTAGCTAGTCAGAAGAAACAATAATTAGGCTAAGAGGTTCATCACAATTACTCATTTTTGTATTTGTAAATTAGATAAACACCATATGGCAAAAAAACAGGTTAATGATCATTCAAGTTCGGTAAATACACTATCGGAACAGGTTATTGATTTGCATTCGCAAATCGTGAGTCACCCACACCACAAAAGACTTGTATGAATTAAACACAGGAAATGCTGATTAAATAAAATATAGACAACCCTCTCAAAGTTTAGATTGCAGATAACTATTTCAGCAAGTGATCTAGCAGGCTAACGTTACAAATTTCTGATTAGGTAAACTAGTCGCCAACCTGTGCAACCTGCACGGGCTAGTTACTTGGTTTAAATGAGGAAT…	1107
TRINITY_DN27802_c2_g1_i8	---NA---	GGCGGCCACATCCGGCTCCACTGGTAGCTAGTCAGAAGAAACAATAATTAGGCTAAGAGGTTCATCACAATTACTCATTTTTGTATTTGTAAATTAGATAAACACCATATGGCAAAAAAACAGGTTAATGATCATTCAAGTTCGGTAAATACACTATCGGAACAGGTTATTGATTTGCATTCGCAAATCGTGAGTCACCCACACCACAAAAGACTTGTATGAATTAAACACAGGAAATGCTGATTAAATAAAATATAGACAACCCTCTCAAAGTTTAGATTGCAGATAACTATTTCAGCAAGTGATCTAGCAGGCTAACGTTACAAATTTCTGATTAGGTAAACTAGTCGCCAACCTGTGCAACCTGCACGGGCTAGTTACTTGGTTTAAATGAGGAAT…	1107
TRINITY_DN27848_c0_g1_i1	---NA---	GTCGGCTGCTTTCATAGGGGTACACTCGCGCGAGCCTCGGCACGCGCGGAATACCTGATTACCAATTCGAAAGAGTAGCTAGCTACTCCCCGAAAAGGTTACCCATGGCTTCTCCGTAGTCGCCTTCTTCGTCCGACCAGATCCCGGCAACCGGAGAACCCTCGGGTTCAAAGGTGCCTATCGGATCTGATAGGAGTACTGGCGGGTTTCGGAGAGCCCTATCCAAACTCCCTAGGAACACATCGTGTTCCACAGGGTTCAGAAAATCATCCCGGAATGTCTCAAATGAGATATTTGCGAGATCTGAAAGAGGAAGCGAGCAATCCCATTCGGGGTCGGCTGCTTTCATAGTCTCTAGCAAGAGCTTTTTCCTGTCGTGGAAACTTAATGCTAGTATGC…	3097
TRINITY_DN28038_c0_g1_i1	predicted protein	ACTATCTTCAGTTTTTGGCACTGATTTGTGCTCGCTAGCAAAACAAGAACCGATCGAGACCATGGCGATGGGTCACCTCCGTGGCTTTCTGGTTTTCATCCTGGTGCAGGTCTGCCTGCTCTTGATGATGGCCGCGTCGGCCAAGGTGCAGGGCAGGACTGTGGCCGGAGTTCCCGCGTGCTGCTCCTACCGCCCCGAGTGCTGCGAGCGCCTGACGGCGGAAGCCCCGCTCGCCGCCGCCGTTATTCCGTGATGGCGCCGCCTGCGGGGGTCGCTCTCCTCCCTAGAAATGTGTCCGTGACGTGAGCATACATTCTACTGGATCTGCAGTATGCATACATCGATATGATTCCGCTGCTTTTTCATGTCTCTATATATGTTTCAGAACTTTTGATTCCA…	465	16	1.3e-36	0.6785	nr	gi|326497747|dbj|BAK05963.1|predicted protein [Hordeum vulgare subsp. vulgare]	Hordeum vulgare subsp. vulgare	1.3e-36	63	1	BAK05963
TRINITY_DN29051_c0_g1_i1	hAT transposon superfamily protein	GTAAATCTTTCGGAGTGATGGTTTTCTTGTTTCATATATATATAGTCACAGTTATTTGTATCTCAGTAAATCTAAGTCATTTCATATTTAATTTGTGTCATCCGTCATCCGTGATTTCTTCTTGTTCGATAGGATGTTCAATTATCTTCGAAATACAAATTATTAGTCCTTCCTTAAATGTGCCATCAAGCTCAATAGCCAGCTTGTTTGGGTGGTAGTAGTATGGGTTCAAGTAGTATCCAGCCCTATGCAACGTGGTCTTGAGTTTGTTGTCCCATCTCTTGTCAATAATGTCCCATACTTCTAGAAATCGAGATCTTCCATTGTCAAACCTCACTGAAATGTCTTTCTTTGCATCCAACATACATCCATAAAGAAAGCCCATTGCGGGCACATCAC…	638	20	1.4e-55	0.8064	nr	gi|255676148|dbj|BAF16898.2|Os05g0232800, partial [Oryza sativa Japonica Group]	Oryza sativa Japonica Group	1.4e-55	192	0.8226	BAF16898	null;null;Ribonuclease H-like superfamily	;;	;;
TRINITY_DN2947_c0_g1_i1	---NA---	GGTAACAACTCACTAGAGGCTTTTCTCGGCAGCATAGGATCACTGAATTCGCCTCAATCGGCTACGCATCACCTCTCAGGCTTKATGAACGGCGGATTTGCCTACCGTTCGCCCTACAGGCTTACACCAGTACAACCACTGACTGGCCCAGCTACCTTCCTGCGTCACCCCATCGCTTGGCTACTACCAGATCAGGTCCCACGCATCCACCACACGCCTCACTCTCGAAAGAGRTCGGTCATMTGGATTCAGGGTGGTTAGTGTCACTGATTCACCATGGGCGCGGTTACACGGGTACGGGAATATCAACCCGTTGTCCATCGGCTACGCCTGTCGSC	337
TRINITY_DN30485_c0_g1_i1	multiprotein-bridging factor 1c	GGCAGTTTTTGACGCCTGTTGGAGATGCTCTTAGATATCAATTTGCACGACTTTTACAACCCAACCTACCAGAGCAATCCGGGATTTACAGATCCGGCTACCATTCATCACAAATTCACAAGTCAAATTAAGCAGTCTCCAAGAACCCATCACTTTGTTCCGGCGGGCGCGGGAGCCCCAACCGCCTTGCCCCGCAGCTTGACCTCGAGCGCGCGCTCCATCTTGGCGAGCACGGCCTGGACGGGGACGGCCTTGCCGCTCTCGTACTCCTGCACCACCTGCGCGCGCTCGTTGACGCGCTTGGCCAGCTCCGCCTGGCTCCACCCTTTGGCCACGCGAGCCTTCTGGATGGCGGCGCGCACGTCGCCGCCCACGCGCTCCAGCCCCGCCGGCTCCGTC…	1159	20	9.6e-84	0.8825	nr	gi|1343976922|ref|XP_023872711.1|1,3-beta-glucanosyltransferase gel1-like [Quercus suber]	Quercus suber	9.6e-84	434	0.8757	XP_023872711
TRINITY_DN30657_c0_g1_i1	hypothetical protein TRIUR3_19572	ACCACCATCAGATGGAACCAACAAAGAATGGGATGAACAAGAAAAGCACAGAAGAGGATAAGAACAAAACAGAAGAGAAGCTGATTGTGGACATTGCGGACAATGATTATATAGATGCAGTTGAAGAAACAGAATCCATTTCCACTGATTCCCTTGTGACTGAGACTGATTCTGAGAGTGATTTTGAGAGTGACGCACCTCGCCGAGCGCCAAGCAACAGAACCCGAGGAGGTGGAGGACGAGGGGGCAATAGAAACCGAGGAGGAGGAGGACGAGGAGGCAACAGAACCCGAGGAGGAGGAGGAGGACGAGGGGGTAACAGAATCCGGGGATGGAGACGAGGGGGTAGGAGACG	355	1	1.3e-17	0.898	nr	gi|474427141|gb|EMS67770.1|hypothetical protein TRIUR3_19572 [Triticum urartu]	Triticum urartu	1.3e-17	55	0.898	EMS67770	null;null	;	;
TRINITY_DN31189_c0_g1_i1	protein argonaute PNH1-like	GGCGTGTCTTCCAAGCTGGGGGTGAAGGCCATGCCCACCTTCTTCCTGATCAAAGGCAAGGAGGTGGTGAAGAAGATCGTCGGATAAGAAAATATTGTGAACCCATACAATGAGGATCCATATGCAAAGGAATTCGGTGTGACTTTTGAGAACAGACTAACAATAATTAAGGGTCGTGTGCTACCCCCTCCTATGCTGAAATTTGGTGACCAAGGCAAGGAGAAAGTATTCTGGCCAAAAGTTGGCAAGTGGAATATGCAATTTAAGCTCTCACAGGAAACATAAAATTGTGTGTGGTCACATGGACATGGCTGGCTGGTTCACTCTTCTCCGACGGTAGCACAAGGCTTCGAAGATCAGTAGCAGGAGACGCCAAGGAGCAAGACAAGTAGTAGCGGT…	713	20	2.8e-23	0.7919	nr	gi|1149716675|ref|XP_020184346.1|protein argonaute 1B-like isoform X1 [Aegilops tauschii subsp. tauschii]/gi|1149716673|ref|XP_020184345.1|protein argonaute 1B-like isoform X1 [Aegilops tauschii subsp. tauschii]	Aegilops tauschii subsp. tauschii	2.8e-23	849	0.9091	XP_020184346;XP_020184345
TRINITY_DN31189_c0_g1_i2	protein argonaute PNH1-like	GGCGTGTCTTCCAAGCTGGGGGTGAAGGCCATGCCCACCTTCTTCCTGATCAAAGGCAAGGAGGTGGTGAAGAAGATCGTCGGATAAGAAAATATTGTGAACCCATACAATGAGGATCCATATGCAAAGGAATTCGGTGTGACTTTTGAGAACAGACTAACAATAATTAAGGGTCGTGTGCTACCCCCTCCTATGCTGAAATTTGGTGACCAAGGCAAGGAGAAAGTATTCTGGCCAAAAGTTGGCAAGTGGAATATGCAATTTAAGCTCTCACAGGAAACATAAAATTGTGTGTGGTCACATGGACATGGCTGGCTGGTTCACTCTTCTCCGACGGTAGCACAAGGCTTCGAAGATCAGTAGCAGGAGACGCCAAGGAGCAAGACAAGTAGTAGCGGT…	713	20	2.8e-23	0.7919	nr	gi|1149716675|ref|XP_020184346.1|protein argonaute 1B-like isoform X1 [Aegilops tauschii subsp. tauschii]/gi|1149716673|ref|XP_020184345.1|protein argonaute 1B-like isoform X1 [Aegilops tauschii subsp. tauschii]	Aegilops tauschii subsp. tauschii	2.8e-23	849	0.9091	XP_020184346;XP_020184345
TRINITY_DN32738_c0_g1_i1	---NA---	CGGGGGTATCACCCTCTATGCCGCGACTTTCCAGTCGGCTTTCACTTCACTCATGGTTTATGACTCTTTGCCAGGTCGGCAGACCAGGCCATGCGGCCCCACAACACCCAAACGACAACGCCTGCCGGCTATCACATCGTCTAGGTTTAGCCTCTTCCAGTTTCGCTCGCCACTACTACCGGAATCACTGTTGTTTTCTCTTCCTGTGGGTACTGAGAT	219
TRINITY_DN36318_c0_g1_i1	---NA---	GAACACTTGAACGACACCTTTCTCACTGAATAATCTTGGAATAATCAACTTTGTGTTAATATTCACAAAGTCATAGACATAAAGTAAAAAAATAATARCGCTAAATACAGATTAGGAGAAGACAGGCAATATCTATCTTACTTATCGGTGTTTCATATTACATTATTGTCGTGAGAAGTTCAAAAGGGATTGAAATCCCCTCAACTGACCTCAGTTGAAGTCACTAAAAGCATTTGCGGTAACCTCTTTCTCAGTCATCCAGTAACACCAGACAAGGAAATAGAACACGTGTGCAAATAATAGTGGCGGCGATACAAATTGACAACAGTTTAAAAAAATCAAGTGAAAAATAAGCTAAGGCACATGCGATGCGCTTTTTTGGAGGCAAAAATTATTACT…	954
TRINITY_DN37577_c0_g1_i1	---NA---	TCCAAGAGCATGATGGCCCGGATTGCCCCGCTCCTGCTGGTGGCGCTGCTCTCCCTCGCCGTGCAGCCCACGCCGTCGGCGGCGTGCCCGTCCTGCCCCAAACCAATTCCTCCTCCGCCACCTCCGCGTAAGCTGACGCCTCCGTCGTCCGTGCCCTGCCCTCCGCCGCCGCACTCTCCTAAGCCTACACCGCCGCACAAGCCTACCCCCACGCCGAAACCGCCTCACACGCCACCGCACACCCCAACCCCCATGCCTACACCGCCGCACACGCCCACCCCCGTGCCCACGCCGCCTCACACGCCCACCCCTATGCCCACACCGCCCTCCCCAATCGCTCCTACGCCAACCCCAGTGACGCCGCCGTCTACACCGCCGCACACGCCCACC	390
TRINITY_DN38610_c0_g1_i1	hypothetical protein TRIUR3_00139	GGGTCCCCTAACTTTCGTTCTTGATCAATGAAAGCATCCTTGGCGAACGCTTTCGCACCTGTTTATCCTCAGCGAATCCAAGAATTTCACCTCTGACCACTGAATATAAACGCCCCCGACTGCTCCTATTAACATTTTAAAAAAAGGTTGACAATTCCTCTTTTTAGATTACTATCCCATGCTAATATATTCATACTAAACAGTATGCTTGAAACACTCTAGTTTCCTCAAGGTAATTGAGCAAATTAAGGCCGCTAACTAAATAGCCTTCCTCAAAATAACTCTGGTGAAATTAGCCATTGATGACCTACCCCGAAAGGTAAATCACCATGCCAG	336	20	2e-12	0.7332	nr	gi|474325857|gb|EMS62447.1|hypothetical protein TRIUR3_00139 [Triticum urartu]	Triticum urartu	2e-12	52	0.814	EMS62447
TRINITY_DN39043_c0_g1_i1	cyanidin 3-O-rutinoside 5-O-glucosyltransferase-like	GCGTGGAAGGCAAAGTTGCGGCAAGCAATCGCCGACGGCGGTTCATCCGGTCGCAACCTGAGGATTTTCCTTAACCAATTTGCAAATGATGCATAGAAGCATTTATGTATTACTAGGAATAAATATAAAAATAAGAAGAGAGATCATGTGCATTGACTGCCGCCTCCTTTAGGTCAATAAGGGGTCACCTATCATTATCAAAACAATCTCTTTCAAAAATAGAAGCAACAAAGGAACAATTACTCAGTTTCCAAAATTTGCAAATAGTTTCCAAAATGATGACATGTCAAGAGTGATAACGATATACAGGCCAGATTTGTCCGCTCTAAGTTCCGCTTACTCAATTCTATAGCAAGCTCTAATATAAGATTCACAAAACCGGGTAAGTTTGATCCAAAC…	447	11	1.5e-10	0.877	nr	gi|326512272|dbj|BAJ96117.1|predicted protein, partial [Hordeum vulgare subsp. vulgare]	Hordeum vulgare subsp. vulgare	1.5e-10	497	1	BAJ96117
TRINITY_DN39810_c0_g1_i1	---NA---	AGCGTTGGAAGAAATACATGTATGTTCATAAATTCACTCGATAAAGATATCATGGGAGCAATGACTACCAAGTCAAGCAACAACAAAAATTGAAACATGTGCAGCGAGCAACCAGGATGGCTATTCCTATTCACAACAAATCCATAAACAGCAACACCAACACTACCTAATCTAGCTAAGCTCATGAATTCAACCGCCAGAGTCGCTGGCGACAACGCCCAATCTCTACTTTGGCAAGGAACATTCTCTTGAGTCTGAAATGCCAATACAGCAGCAGCAACCCAATTTCAACCAAGCTCCATCCATCCAT	310
TRINITY_DN39976_c0_g1_i1	probable glycerol-3-phosphate dehydrogenase [NAD(+)] 3, cytosolic	GTTCCACTAAAGTTGAGACACTTATTTTGGGATGGATGAAGTATAAAGAAACGACACGCACTTGCGGTGCACTGCCAGAAGGATCAACAAACCCTGCAAACTCGCGACGTTTCTGCATATACAAAGGCTGTATTTATTTAACTTTAGGCAGGCCGAGGAGAGACGGGCGGTAGAGGGACTGGCGCTGTGCCATCTCGATTCTTTCCCGTGGATCGGACATTGATTCATCTCGTATCGCCTCAAGGATGGAACTTGTACCAAGCTCCCTCTTGATCAAAATTTTGTAAAGTGTTTTGAGTATGGGGCACAGCTCGACAGGAGCAACGTGCTTCTTGGTTTCTGGGTGCGTCACACTTATGCTGCCTTGACTCAGGAGTTCATAAAATGCATTGACTGCAG…	676	20	1.2e-123	0.9555	nr	gi|326488569|dbj|BAJ93953.1|predicted protein, partial [Hordeum vulgare subsp. vulgare]	Hordeum vulgare subsp. vulgare	1.2e-123	465	1	BAJ93953	6-phosphogluconate dehydrogenase, domain 2;Glycerol-3-phosphate dehydrogenase, NAD-dependent, C-terminal;Glycerol-3-phosphate dehydrogenase, NAD-dependent, C-terminal;Glycerol-3-phosphate dehydrogenase, NAD-dependent, C-terminal;6-phosphogluconate dehydrogenase-like, C-terminal domain superfamily	oxidoreductase activity/oxidation-reduction process;oxidation-reduction process/carbohydrate metabolic process/glycerol-3-phosphate dehydrogenase [NAD+] activity;;;oxidation-reduction process	Molecular Function/Biological Process;Biological Process/Biological Process/Molecular Function;;;Biological Process
TRINITY_DN41063_c0_g1_i1	F-box protein At4g27050 isoform X1	GGAGCCGCGCGTGGCCGCAGAGGCGCTCGGGGATGGAGGATGGAGGCCGCCTCAGGGGCGGCAGCACGACGTCGCGAGCACTGGCCGTGGGCGGAGTGGAGCGCGGGGGCGGACGGAGCGGCGGAGCCAGCTCAGGGAGGCTACGCGTGCGCGTGGAGACGGAGAGGGCGGAGCCGCACGCAGCCACGGAGGCGCTCGCGGGATGGAGGATGGAGGTCCTCAATACACTTTGGATCCAACCGGAAAGCAGGCAACTCCGCGCCTCATTCAGCAAGCTAAGGAAGCTGTCTATTCATGGCATTTATGTTGAGTTTGACCTGTTATGGACAATAAATCTCCTTGAAGCTGCTCCAACTGTTGAGATATTTGATATTGAGGTGTATGAACATCCATGTATCA…	678	20	5.9e-81	0.712	nr	gi|1149827231|ref|XP_020171038.1|uncharacterized protein LOC109756601 [Aegilops tauschii subsp. tauschii]/gi|1149715615|ref|XP_020183846.1|uncharacterized protein LOC109769523 [Aegilops tauschii subsp. tauschii]	Aegilops tauschii subsp. tauschii	5.9e-81	516	0.8867	XP_020183846;XP_020171038	null;null	;	;
TRINITY_DN4461_c0_g1_i1	Non-symbiotic hemoglobin	TTGGGATCAAATCACGACCAACACGTACGTACCTGATCTTGACTGGCCAAACCATTCAGTGCTCGTGCCCACTTACGCAGAACCAAATTAAGCGGGAAGGAAGCCATGTCTGCCGCGGAGGGGGCCGTCGTCTTCAGCGAGGAGAAGGAGGCGCTGGTGCTCAAGTCATGGGCCATCATGAAGAAGGATTCCGCCAACCTTGGGCTCCGCTTCTTCCTCAAGATCTTCGAGATCGCGCCGTCGGCGAGGCAGATGTTCCCGTTCCTGCGCGACTCCGACGTGCCGCTGGAGACCAACCCCAAGCTCAAGACCCACGCCGTGTCCGTCTTCGTCATGACCTGCGAGGCGGCTGCGCAGTTGCGGAAAGCCGGCAAGATCACCGTCAGGGAGACCACCCTG…	897	20	1.5e-114	0.9293	nr	gi|326492488|dbj|BAK02027.1|predicted protein [Hordeum vulgare subsp. vulgare]/gi|3913789|sp|Q42831.1|HBL_HORVURecName: Full=Non-symbiotic hemoglobin AltName: Full=HORvu GLB1 AltName: Full=Non-legume hemoglobin/gi|157835549|pdb|2OIF|BChain B, The Crystal Structure Of Ferric Cyanide Bound Barley Hexacoordinate Hemoglobin./gi|157835550|pdb|2OIF|CChain C, The Crystal Structure Of Ferric Cyanide Boun…	Hordeum vulgare/Hordeum vulgare subsp. vulgare	1.5e-114	162	1	2OIF_B;2OIF_A;2OIF_D;2OIF_C;Q42831;2OIF_F;2OIF_E;AAB70097;2OIF_H;2OIF_G;AAA19576;BAK02027	Leghaemoglobin;Globin/Protoglobin;Globin;Globin;Globin;Globin;Globin;Globin-like superfamily	oxygen binding/heme binding;oxygen binding/heme binding;heme binding;;;heme binding;;	Molecular Function/Molecular Function;Molecular Function/Molecular Function;Molecular Function;;;Molecular Function;;
TRINITY_DN46428_c0_g1_i1	---NA---	GATATTCTTATCTTATGAACCAAAAGAGGCTTTAGTTTCCAAACGATAGGCATAAGTTGACATAAGGGGGAACTCTGTTCCATTCGTCTGATACAAACTTGTTCTGATGATGTCAAAGAAAAAAAAGGAAAAAAAACTTGCATTGCACGGCGCGCAAGGGCCGATCATTTCATCCAGCAAATTCAGTTGCGCGAAGAAAAAGATGGACACACACACACACATGCATGCTCGTACTAGTGTAACGGTGATGATGTACTGTAAAAGAAACACGTACATATATACATACATGTCGTTTATTTCTCACGAAATTAGGAATACACGTGTATGCATAAATATGTTGTACTATAAATATTTCCGGAGACCTATGGGCTATGGTGGCGGTCCAGTTGGATAACCCAT…	670
TRINITY_DN47914_c0_g1_i1	P-loop containing nucleoside triphosphate hydrolase superfamily protein	GGGGTCCTCTTTCCGTCAGCCAAGAAAGGACACTTCTAAGGAATACAACAATAGCCCTTGCATCTTTCTGGCCTTGCTTGTTGATATGAAACGCCTCAAACTTCTCCCAAAATTCAACATCCCCGATTTTCTTACCAACACGTTTCATTTCACATGGCAGCAGACTTTTCCTCTCTACATTTCCGAGAAAACTACTCTCTATACTGTCATCATGAAAAAACGATTTTGCCGTATGAACAATTTGATTGAGTGTGCAGTCCCAACTGCTAAATATGATAGCATTCAAGCCTCGATATGTTGCCTGGACTCTGGGTGAACCGGCGACTAGCATGCGTTCTCCAATTACTTCAAGTGCATCAGCAAACAGCCTTCTGAATTTCCCAAGTTTCGGAGACCTTA…	1047	20	0	0.5844	nr	gi|1149728097|ref|XP_020201395.1|uncharacterized protein LOC109787220 [Aegilops tauschii subsp. tauschii]	Aegilops tauschii subsp. tauschii	0	727	0.8851	XP_020201395
TRINITY_DN48176_c0_g1_i1	---NA---	GAAGCCAATTCAGATCTCAGCCATCATGATATAGGTACGCCCAACATGTTCTCCATTTGCACAGAAGTCAACAATGCAGTAGTAGGAGTCTGAAGGTATAACGTACTGCTACTGAAGTGTGCAGATGCATAATCGTATTGTTCTTTTCCCTATTTCTGTTAAATGCACTGCTGTTACTTGTTAGTAGACCTGATGCTAGTAGCACTGCTGTTAACTAGAACTATTTTAACTAGTTACTACTGGTTGTAATAAGCCTTCATAAAGTATCACTAAAGTGCATGAAAAATATATTTTGTTTTGAAATGTCTCTCAGCCAATTAAAGTAACTGCGAATTTGTATTTGTGTTAGATGATGTTTTCTATGACCTTGTTCATTTCTCGACTCTTGACTTTGATGAT…	443
TRINITY_DN48330_c0_g1_i1	P-loop containing nucleoside triphosphate hydrolase superfamily protein	GAAGTAAGATTACTTGATTCTTCCTTCATTGAAGCAATGAAGACAGGAAGCAGCGCTGATGATTGGAGGGGACGGGGCACCAAGTCATTCAATGAGGGGCAATTTGAGATGGCTACAATGTGTTTCGAGAAGGCTAATGATGCATACAGAGAGAAGTGGGCAAGAGCTGCTGGACTTGTAGCAACTGCAGACGGTGTCATGCCTAAAAATCTGGAGCTGTGCCAGGCTTCATTGCAAAAAGCGGCAGAGATCTATGAATCTATTGGCATGCATGAGAAAGCTGCCACTTGCTATATCAAGTTAAAGGACTACAAAAGAGCAGGAATGATTTATACGCAAAATTGCAGCACTTCCAGGCTTGAGGATGCTGGTGACTGTTTCGCTATGACTGAATGCTGG…	731	20	4.2e-148	0.8809	nr	gi|1149728097|ref|XP_020201395.1|uncharacterized protein LOC109787220 [Aegilops tauschii subsp. tauschii]	Aegilops tauschii subsp. tauschii	4.2e-148	727	0.9506	XP_020201395	Tetratricopeptide-like helical domain superfamily;TPR and ankyrin repeat-containing protein 1;Tetratricopeptide-like helical domain superfamily	protein binding;;protein binding	Molecular Function;;Molecular Function
TRINITY_DN48632_c0_g1_i1	predicted protein	GAGGAGGACTACTAGGGCGACACCGGCCCGCCCAGCCCCAGCAGCAGAAGCTACGCCAACGAGCGGGAGAGGCAGCATCGCCTCCAACACCGGCGCTTCCTGCAGCATCGAGGAGCTCAGATCCCCTCCCCCTGGGTCGGTTGATCCTCTGCAACGTCCTACTCCTGCTGCTGCATCAAAGGTCAAGAATGTCTTGCTCCTGCTGTTGTTGATGCTCCTCCGCCCGGAGCTCCCCTGACCTCTCCACGACCACCTCTGAAGAACTGATAGTCTTGACCTCTCGCCGATGCTCCTCCCGCTATTGTGCTGCCGCTGATCATCTCTGAAGAAGGGGTGGAGGGCGCGTCCTCCATGGCAGATCAAGGGTGGAGCAGCGTCGCACTACTTTCTTCTTGCATT…	619	1	2.3e-11	1	nr	gi|326524063|dbj|BAJ97042.1|predicted protein [Hordeum vulgare subsp. vulgare]	Hordeum vulgare subsp. vulgare	2.3e-11	77	1	BAJ97042
TRINITY_DN49874_c0_g1_i1	ORF44l (chloroplast)	AGAGGCAGACGAGGGGAACTGAAACATCTAAGTACCCTCAGGAAAAGAAAACAAGAGTGATTCCGTCAGTAGCGGCGAGCGAACGCGGAACAGCCCAAACCAAGAAGCTTGCTTTTTGGGGTTGTGGGACGTCTCTTTGGAGTTACAAAGGAATGAGGTAGGCGAAGAGGTCTGGAAAGGCCCGCAAGACAAGGTGAAAGCCCTGTAGCTTAAATCTCATTCTCTCCGAGACGGATCCCGAGTAGTGCGGGGCACGTGAAACCCCGTATGAATCTGCCAGGACCATCTGGTAAGGCTAAATACTCCCTAGCGACCGATAGTGAAGCAGTACCGTGAGGGAAAGGTGAAAAGGACCCCGGA	360	20	1.7e-12	0.6284	nr	gi|870765728|gb|KMS65245.1|hypothetical protein BVRB_037930, partial [Beta vulgaris subsp. vulgaris]	Beta vulgaris subsp. vulgaris	1.7e-12	166	0.7857	KMS65245	null
TRINITY_DN5276_c0_g1_i1	---NA---	GTGGAGGTAACACGGTATTATTCATGAAAGCGTTACAGATCGAGTGAGTAATCAATATCGCGGTACCCTCGGGTTACATTATTATTATTATCATATAACAACACGAGCGAGATGAACGTCTGAAAGGGAAAGAACATTATTTCACGCATATACTAGTACGTATTAATTATTCACTGCAAACGTACGCAACCCACAAGACGAGGCCCGATCGGCTACCGATCTGCAGCTGTAGCTCAGTATCCCATGGCGGCGCCGGCCATCTCGAATGCTTCGGCGTAGGACACCGAGGGCGCGGCCTGCTTTAGCATCCACTTCTTGAAGGGGTGGAAGAGGATCTCGTCGGAGCACGTGAACTTCTGCGGTTTCGGGCACTCGATGAGCGTTTTGGCGTCCTCGGCC…	978
TRINITY_DN54870_c0_g1_i1	predicted protein	TGGCTCTGTTCACTGCCTTGACTGACTAATCTAAAGTTCATGACCTGGATATGAGCAATTGATGATAAAAAGGAGGGGATACTAATTTGCTGACCTACACACATATATTTTTACTCTTATCTCATGTATGTATACATATTCCAAGATTTGACATAGTAAAATAGTATGTAGTACAATGATAATGATCACACAGGTAGGAAGCACCACAAGTATATATATGACTCACTATACAGGGGCCGGCCGATCAATCAGACATTTGCCTCGCGGGAAGGTATCTTGGCATAGCCATCAAAAGCCAGGACCATCACGCCCTTGCTCTCCATGGCCTCATAGTAGTACACCGTGGCCGCCGCGATGTAGAACAGCTCCACCGCACCGGACAGCAGAGCCTGCACGGCG…	1206	20	0	0.7263	nr	gi|326500742|dbj|BAJ95037.1|predicted protein [Hordeum vulgare subsp. vulgare]	Hordeum vulgare subsp. vulgare	0	311	0.9871	BAJ95037	null;null	;	;
TRINITY_DN54946_c0_g1_i1	---NA---	GCCACTATTGGAACTTGCAAGTCGGTAGTTTGAAACTTTGAATAGAGTCAGTCTCCACCAATTTTTTCTTCATTTTTTTACCTTCATTCTTAATTGGTTATATTTTTGTGTGTTCTTATATCAGTACACCAATTAAAAGCAATAAAGCTCGAATGCCAACTGAACTTGTGTAAATATTCATTAATTTATAAGCTAAATGTGTGACACCCATCACAGTTAAATTAGGAAGTGCACATTGCTACAGTTTTGGTGCATTGCCTCCCTCCCTTCCTCAATTCCTCGCCAACGGTATCTTCGGAATCATACATTGGTAACAAATCAAACATTCTTATGTGTTGAGACCTTTAGGAACATAATGTCTGACATGACAATCATGTATTTATTTCCTATTCCAAAGTT…	602
TRINITY_DN5530_c0_g1_i1	Regulator of rDNA transcription protein 15	GTAACTTCGGGAAAAGGATTGGCTCTAAGGGTTGAGCAGATGGAGTCAGTGCTCCGAAGCTTGTTCTTAACTTGGGCTTACTGCGGATGGCTTTCGGGCTGACTGCGGCGAGCCTTTGTCTAGGGCGAGTGAACGAGTGCTGGTCACGAGTCGGCGCAAGCCTTCTCTTCCGCTGCACAGAACAACCAACTTAGAACTGGAGCGGACAAGGGGAATCCGACTGTTTAATTAAAAC	235	3	2.2e-09	0.6174	nr	gi|1270950190|gb|PHT24784.1|Regulator of rDNA transcription protein 15 [Capsicum baccatum]	Capsicum baccatum	2.2e-09	299	0.525	PHT24784
TRINITY_DN57193_c0_g1_i1	---NA---	CCCTGCTCTCTTCCACTTCATTACATGGCGACTCCATTGCACCAACCATATCCATCATCCATCATCCATCATCAGCCATGCAAGCAATGTTTAATTGTTCATCATGAAGACAGCGGCGGCACCGAAGAGCGCACCCATACCTACAGAACCGGTCTGCACGGGGCCAGCAGCACCGGCAGTGCTTGCCGATGAAGCACCGGGGGCAGCGGCGCTGGTAGCGGCGTTGTTGATGGAGGTGGTGGCAGAGGGCTGGCCAGATGTGAAGGG	267
TRINITY_DN57586_c0_g1_i1	retrotransposon protein, putative, unclassified	GAGCCAAATGTTGGTGCTATGCCAGACGTCGCTATTGCAGATGCTTCTCCAGCAAAGGATTTTAAGGAACCCTAATGCTGCCCGTATGGAACAGCTCCGAGATCATCTTACACAAACTCAAGCCAGAATCAAGAAACATGCTCATAAAAACAGGGTGGGTAAAACCTTTCAAGTGGGGGATTCAGTGCTGCTCAAACTACAACCATATGCTCAGTCAACGGTTCTCAATCGTCCATGCCCCAAATTATCATTCAAATTCTTTGGTCCTTTTAAAGTACTTGCTCGGGTGGGTGCGATGGGCCTGTGGCATACAAATTGGAGCTGCCAAGTCCATCCCGTTTTCATGTTTCACAACTGAAGGAATTTAATCCTAGCTTTGCCCCTGCCTTCCAAGCTGTA…	508	20	3.1e-24	0.6671	nr	gi|1314999795|ref|XP_023157287.1|protein binding protein isoform X1 [Zea mays]	Zea mays	3.1e-24	1506	0.75	XP_023157287	null;null	;	;
TRINITY_DN60424_c0_g1_i1	---NA---	TGAAACGAAATAAAGTGGAACAGATCAAATGGGTTATATCTTCATGTATGTTACAGAAGCATCTCCAATAGCTCCCCTAAATAACTCCCGGCAGAACCATTTTTGTGTCTGTAAAATTTAGTGCAGGTTCACAGATGAGGTATTTTCTAGGTTTCCGTAAAGCTTCCCCTAAAAATGGCTTTCGCAGTTGGTCGGCGGTGGCAGCAGCGCGGCGGCCTCCGGTGACGGTTAGCTGCATGTCACTCTTACGGAAAGCTTTGTCTTCCTATAGAGGGAGGGGGACTTTGAGAGAATTTACAGAATCCCATACAAAAAATTGCACGTTTACATGAAAGGTTTTTTGCCATACGTCCGCTATATGATTATTTACTGATAAAAAAAAAAAAAA	388
TRINITY_DN64293_c0_g1_i1	L-ascorbate oxidase	AAGGGCACGAGCTGACGGTGGTGGAGGCCGACGGCAACCCGGTGGAGCCGTTCACCGTCACCGACATCGACATCTACTCCGGCGAGAGCTACTCCGTGCTCCTCACGACCAACCACACGCCGGGGTCCTTCTGGGTCTCCGTCGGGGTGAGAGGACGGCGCCCCAAGACGCTGCCGGCGACCGCCGTCCTACGGTACACCAACAGCAGACACCCGTGGCCAGGCAGCCCGCCCCCGGAGACTCCGGCGTGGGACGACCTGCAGCGCAGCAAGGGCTTCACGCACAGGATCAAGGCCAGGAGGAACGCCGCCGAGGCGCCGCGGCCGCCGCCGACGGAGCAGGTGAACCGGACGATCGTGATGCTCAACACGCAGACCCTGGTGGACGGGCACGTCAAGT…	715	20	7e-161	0.7615	nr	gi|326504410|dbj|BAJ91037.1|predicted protein, partial [Hordeum vulgare subsp. vulgare]	Hordeum vulgare subsp. vulgare	7e-161	472	1	BAJ91037	Cupredoxin;Multicopper oxidase, type 1;Cupredoxin;Multicopper oxidase, type 2;Multicopper oxidase, type 2;Multicopper oxidase, type 2;Cupredoxin;Cupredoxin	;oxidation-reduction process;;oxidoreductase activity/oxidation-reduction process/copper ion binding;;;;	;Biological Process;;Molecular Function/Biological Process/Molecular Function;;;;
TRINITY_DN64963_c0_g1_i1	calcium-binding EF-hand family like-protein	TTTTTCGATAGAAATATGACTGATCGTTCATTCACTTTCATTCAATTTCGTTCTATTTTAACAAGCATTAATACTCACTTCTCGTTTTGAAAAGAAAACACAAACATTATCCTCACTCGCTTAATGTCTGGTGCACAGTCTAACATACACTCGTACGGAGTAGTACAAGCTAGTAGTACAAACAGAATCGGTCAGGCCGCTCTGGCCAGCTCCCTGTCCACAGCCACCTTGAGAAAGCTCCCTTCCTCGACCACCATCTGCACCGGCAGGAACCCGAGCCCGCTGGCCACGGCGAGCATGACCTCCTTCATCTCCGCCCTGAACTCCTCGCGGTCCACCGCCCCATCGCCATCGCGGTCGAAGCGCGCGAAGAGGCCGCGGTAGAGCTTCGCGAGCTCT…	630	20	1.4e-87	0.9333	nr	gi|474238784|gb|EMS59686.1|hypothetical protein TRIUR3_05532 [Triticum urartu]	Triticum urartu	1.4e-87	165	0.9856	EMS59686	EF-hand domain;EF-hand domain;EF-hand domain;EF-hand domain;EF-hand domain;EF-hand domain;EF-hand domain;EF-hand domain pair	calcium ion binding;;calcium ion binding;;;calcium ion binding;calcium ion binding;	Molecular Function;;Molecular Function;;;Molecular Function;Molecular Function;
TRINITY_DN65727_c0_g1_i1	---NA---	GAGCCGCCGGAGTCGCCCTCGCCATACGCCGCCCATGCATTCACTCAAAGCTGAGCACGCGCCAGGACCCTATAGTCGCTGCCCAGTTCATGCTCCAGTCGATCTTGCCCCCTATAGTCGCCGTTTCCCCACCAATCCATCACTCAAAGCTGAGCACGTGCCAGGACCCCAAGTACACGCATGACCATAGTGTGTGGCCCAGTAATCCTCAAACTGCCACCATCTTATTTGTGCATCCGGCTGAAAAAACTAATTCCCAAATGCCACCATCTTAATCCTCCTGCGATACTGTCGTTTCTCTCTTTCTTTCAGAAAACTTTACACGGTGCGAAAAAGTAGAACTTAGTACTAAAAACACACACAAAAAATCTGTACCAATAGAATTAGATTAGTGGACCT…	590
TRINITY_DN66089_c0_g1_i1	Glutamate receptor 3.4	AGGGTGGGTTTTCCCAAACAACGGCCAGCCTCTAAGAGTTGGTGTTCCAAATAAACCAAGTTTTAGGGAGTTGGTTTCAGTTGGCAAGGGCCCTGATAATGTGACGGGATACAGTGTTGATATATTCAACGCAGCAATTAAACTTCTTCCGTACCCGGTTCCTTGCCAATTCATAACAATTGGGGATGGTTCAAAGAATCCTAACTATGACGACATTATTAGTAGGATTGCCACCAATGCCCTTGATGCAGCTGTAGGTGACTTTGCTATTGTGAGAAATAGAACGAAGATTGCAGAATTCACACAGCCTTATATCGAAGCAGGGCTTGTGATAGTAGCGCCAGTGAGAAAAGCAAATTCAAATGCCTGGGCTTTCTTTAAACCTTTCACATTAGAGAT…	1713	20	0	0.9013	nr	gi|326505888|dbj|BAJ91183.1|predicted protein [Hordeum vulgare subsp. vulgare]	Hordeum vulgare subsp. vulgare	0	935	1	BAJ91183	Ionotropic glutamate receptor;Ionotropic glutamate receptor;Ionotropic glutamate receptor;Ionotropic glutamate receptor;Solute-binding protein family 3/N-terminal domain of MltF;Solute-binding protein family 3/N-terminal domain of MltF;Solute-binding protein family 3/N-terminal domain of MltF;Solute-binding protein family 3/N-terminal domain of MltF;Solute-binding protein family 3/N-terminal doma…	ionotropic glutamate receptor activity/membrane;;;ionotropic glutamate receptor activity/membrane;;;;;;;	Molecular Function/Cellular Component;;;Molecular Function/Cellular Component;;;;;;;
TRINITY_DN66280_c0_g1_i1	---NA---	GACGAACCCGTCACAGGCATATACAGGACTACAGGTGTCCTCTGTTTCTTCTGAAGTAGTAGAAGACAGGAAAGATGCCACTCATCTAAAGCAGTGACAAAGAGCTACTTATAAATAGATGGGAAGAGAGTCTCTTCCCATCAAAGCAACACGTACAATTGAATTTGAATCAAGGGTTGTATGTACAAGTGGGCATCCACTTCGACCACAAGAAGTTCATCTCGCCTTGCTAAAAAAAAAGAACTCTTCCATACTCAGCACTATTATGTACTCCCTCCATGCCAAAAAGAGTGTCTCAGACTTTGTACTAACTTTAGTAAAAAGTTCCACTAAAGTTGAGACACTTATTTTGGGATGGATG	361
TRINITY_DN7161_c0_g1_i1	Lecithin-cholesterol acyltransferase-like 1	GGTCAGTTTAGGTTTCGAGTTGATATCTCTGTACTCGGCTGATCTTTGTGGTTTTCGAAGTTTCTGCATGTCCTTCTCGGTGTTTCATTCTTTGGGGTGGCAATCTGATTCGCAGGTCAAGACCGCTGGCATCTATTGGTCTCCATTGAGAACTTCACAACCGCTGCTTCTACAACCTCCCTTGTAGCCGTTAAGCGGAAGCGTTTGTATCACGGTTGATGTAGTCGTACTTCTTTCCGATGCAATCGTGATCCGTCCCGATCTAGCGCCGAACGGACGACACCTCCGTGTTTAACACACTTCCAGCTCGATGACGTCTCCGCTTACTCGATCTCTTGCAGCACGATGGTGTCACAACAATGGTGGTGGTGCTATCTCAGCAGGGCTTCGCCGAGCGCT…	435	1	0.00082	0.6304	nr	gi|473966783|gb|EMS51266.1|Lecithin-cholesterol acyltransferase-like 1 [Triticum urartu]	Triticum urartu	0.00082	558	0.6304	EMS51266
TRINITY_DN71782_c0_g1_i1	uncharacterized protein LOC100827384 isoform X2	GAATCCATGAGAGGTGTGGGATCGCTGCAGGTCGATGCGTGTGATGGGAGCCTGCGATCGACCCCTCTACTTCGGTGATCTCTACCCTTTCTTCCATCTTCTCCGAGGGTATCCAGCGCAAGGAACCCAGCGGACGTGTGGGATGTGGGTACCCGATCCTCGCATGTATGCGGCGTGTAGTCTCCCAACTTCGTGCCAGCGCCCGAACAATGGATCTTTTATTCGATCTTGTAGGCTGGTGGCCAAGGCATGGCGATTTGCCTATTCATCTCCCGATCTCTGATTGGGAAATAAGACGTATGGGAAGATACATGTGATGCATGCAAATACATCCTTTCCTCATCAAGGATTTCTTTTTTAAATCAGCAAAGAACATTAATAAGCCCATGGAAGGAAGTT…	617	5	1.9e-09	0.6435	nr	gi|1371071618|ref|XP_024316181.1|uncharacterized protein LOC100827384 isoform X2 [Brachypodium distachyon]/gi|721653387|ref|XP_010233897.1|uncharacterized protein LOC100827384 isoform X2 [Brachypodium distachyon]/gi|721653384|ref|XP_010233896.1|uncharacterized protein LOC100827384 isoform X2 [Brachypodium distachyon]/gi|721653381|ref|XP_010233895.1|uncharacterized protein LOC100827384 isoform X2 …	Brachypodium distachyon	1.9e-09	157	0.6515	XP_010233897;XP_024316181;XP_010233895;XP_010233896
TRINITY_DN73162_c0_g1_i1	uncharacterized protein LOC100827384 isoform X2	GAATCCATGAGAGGTGTGGGATCGCTGCAGGTCGATGCGTGTGATGGGAGCCTGCGATCGACCCCTCTACTTCGGTGATCTCTACCCTTTCTTCCATCTTCTCCGAGGGTATCCAGCGCAAGGAACCCAGCGGACGTGTGGGATGTGGGTACCCGATCCTCGCATGTATGCGGCGTGTAGTCTCCCAACTTCGTGCCAGCGCCCGAACAATGGATCTTTTATTCGATCTTGTAGGCTGGTGGCCAAGGCATGGCGATTTGCCTATTCATCTCCCGATCTCTGATTGGGAAATAAGACGTATGGGAAGATACATGTGATGCATGCAAATACATCCTTTCCTCATCAAGGATTTCTTTTTTAAATCAGCAAAGAACATTAATAAGCCCATGGAAGGAAGTT…	617	5	1.9e-09	0.6435	nr	gi|721653381|ref|XP_010233895.1|uncharacterized protein LOC100827384 isoform X2 [Brachypodium distachyon]/gi|721653384|ref|XP_010233896.1|uncharacterized protein LOC100827384 isoform X2 [Brachypodium distachyon]/gi|721653387|ref|XP_010233897.1|uncharacterized protein LOC100827384 isoform X2 [Brachypodium distachyon]/gi|1371071618|ref|XP_024316181.1|uncharacterized protein LOC100827384 isoform X2 …	gi|721653378|ref|XP_010233894.1|uncharacterized protein LOC100827384 isoform X1 [Brachypodium distachyon]/gi|1371071615|ref|XP_024316180.1|uncharacterized protein LOC100827384 isoform X1 [Brachypodium distachyon]	gi|1334374808|gb|KQK15011.2|hypothetical protein BRADI_1g20112v3 [Brachypodium distachyon]	gi|721609903|ref|XP_010234964.1|uncharacterized protein LOC104583690 isoform X1 [Brachypodium distachyon]	gi|721609909|ref|XP_010234974.1|uncharacterized protein LOC104583690 isoform X2 [Brachypodium distachyon]	Brachypodium distachyon/Brachypodium distachyon/Brachypodium distachyon/Brachypodium distachyon	Brachypodium distachyon/Brachypodium distachyon	Brachypodium distachyon	Brachypodium distachyon	Brachypodium distachyon	1.9e-09	2e-09	1.3e-07	4.7e-07	4.9e-07	157	158	188	158	157	66	66	67	66	66	43	43	43	42	42	0.6515	0.6515	0.6418	0.6364	0.6364	0.4204	0.4177	0.3564	0.4177	0.4204	0.3209	0.3209
TRINITY_DN73245_c0_g1_i1	Sugar transport protein 13	GGGTGCTGTATATGCTTGCATTGTCAGAGACCAATTTCAAACAAATATATATAGACACATAAAAGCGAAAGTGCTCCTGCTAAACAAGAAACACCGAAACACTCTTCACTATTACTATTACCTAGGAGTATAATAGAACAGCAAGGTTTACTACCGCACTGCCTGCTGTTCCTCTTGGCATGTCAGCAGTGTAAATAGTTGAGCTCGCGACTGAGAAAGTGTCTCCATAATAGGACGAGATGAGACGGGACCGATCGATAAAGAGCTCAGTATCCATCTTCGTTCTTTCCAAGTCGGGTTCTGCAGGCAGGCAGGCCGGCAGCGTTACATAGGAGTAGGACGGAGTAAGACTGTTTAGACGGTGGCGTTCTTGCCGTTGGCGATGTTGTGGTGTTGGTG…	1920	20	0	0.9731	nr	gi|1149764327|ref|XP_020147359.1|sugar transport protein 13-like [Aegilops tauschii subsp. tauschii]/gi|942473020|gb|ALL26327.1|4D hexose transporter [Triticum aestivum]	gi|942473025|gb|ALL26329.1|4B hexose transporter [Triticum aestivum]	gi|942473028|gb|ALL26330.1|4D hexose transporter [Triticum aestivum]	gi|959515080|gb|ALL26331.2|Lr67 hexose transporter [Triticum aestivum]	gi|474368825|gb|EMS63665.1|Sugar transport protein 13 [Triticum urartu]	gi|942473023|gb|ALL26328.1|4A hexose transporter [Triticum aestivum]	gi|357113378|ref|XP_003558480.1|sugar transport protein MST4 [Brachypodium distachyon]/gi|944087506|gb|KQK22858.1|hypothetical protein BRADI_1g69710v3 [Brachypodium distachyon]	gi|242036483|ref|XP_002465636.1|sugar transport protein 13 [Sorghum bicolor]/gi|241919490|gb|EER92634.1|hypothetical protein SORBI_3001G454100 [Sorghum bicolor]	gi|1433441695|gb|RCV45878.1|hypothetical protein SETIT_9G488700v2 [Setaria italica]	gi|1020159007|ref|NP_001310214.1|sugar transport protein 13 [Zea mays]/gi|1142626064|gb|ONL95126.1|Sugar transport protein 13 [Zea mays]	gi|514820983|ref|XP_004985175.1|sugar transport protein MST4 [Setaria italica]	gi|1435191253|ref|XP_025795007.1|sugar transport protein MST4 [Panicum hallii]/gi|1385041670|gb|PVH33030.1|hypothetical protein PAHAL_9G551900 [Panicum hallii]	gi|1382756096|gb|PUZ42154.1|hypothetical protein GQ55_9G562300 [Panicum hallii var. hallii]	gi|1382756094|gb|PUZ42152.1|hypothetical protein GQ55_9G562100 [Panicum hallii var. hallii]	gi|1002252445|ref|XP_015630449.1|sugar transport protein MST4-like [Oryza sativa Japonica Group]/gi|122247361|sp|Q10PW9.1|MST4_ORYSJRecName: Full=Sugar transport protein MST4 AltName: Full=Monosaccharide transporter 4 Short=OsMST4 AltName: Full=Sugar:proton symporter MST4/gi|108706873|gb|ABF94668.1|Sugar carrier protein C, putative, expressed [Oryza sativa Japonica Group]/gi|113547867|dbj|BAF1131…	gi|33694266|gb|AAQ24871.1|monosaccharide transporter 4 [Oryza sativa Japonica Group]	gi|222624470|gb|EEE58602.1|hypothetical protein OsJ_09938 [Oryza sativa Japonica Group]	gi|218192347|gb|EEC74774.1|hypothetical protein OsI_10546 [Oryza sativa Indica Group]	gi|573924150|ref|XP_006649643.1|PREDICTED: sugar transport protein 13 [Oryza brachyantha]	gi|1492274291|gb|RLN38896.1|hypothetical protein C2845_PM01G07660 [Panicum miliaceum]	Aegilops tauschii subsp. tauschii/Triticum aestivum	Triticum aestivum	Triticum aestivum	Triticum aestivum	Triticum urartu	Triticum aestivum	Brachypodium distachyon/Brachypodium distachyon	Sorghum bicolor/Sorghum bicolor	Setaria italica	Zea mays/Zea mays	Setaria italica	Panicum hallii/Panicum hallii	Panicum hallii var. hallii	Panicum hallii var. hallii	Oryza sativa Japonica Group/Oryza sativa Japonica Group/Oryza sativa Japonica Group/Oryza sativa Japonica Group/Oryza sativa Japonica Group/Oryza sativa Japonica Group/Oryza sativa Japonica Group	Oryza sativa Japonica Group	Oryza sativa Japonica Group	Oryza sativa Indica Group	Oryza brachyantha	Panicum miliaceum	0	0
TRINITY_DN73411_c0_g1_i1	---NA---	CACCGCTTTAATTAATTATTTTAAAAAATTCTTTATATAGAATGCATATACAACCAGAAATCAAAGTACTTGCCTTAATATATACTCCCTCCATCCTATAATATTAAACATTTTTGTAAGCTAATGTAATTTGTAAAAACATCATATATTATGAGACGAAGGGCCAATGTTTTTGGCATTTTGACAAAAAGCCATGAAAATAATTATTTAATATGATTTTTCTAAAATATATGATTATGTAACTTCTTAAAAATGCACTAAGAACATGCCTTTGATTGTAGATAACAACTTTGATTTTACCGGCCCGGTCCTGGTCATGCTGGGATCAACCCAGTCAGCTTGTTCCCGCCGAGAAGGAGGGACT	364
TRINITY_DN73604_c0_g1_i1	probable glutathione S-transferase GSTU6	GAGCAGATGATAGTGTAATCGTGAGGGGAAGAGATCGGTCGAGAACGATGGCCGGCGAAGGAGAAGGCGTCAAGCTGCTGGGCACGGTGGTGAGCCCGTTCGCGGTCCGCGTGCGCATGGCGCTGCACCTCAAGGGCGTGAGCTACGAGGACCTGGAGCAGGACCTGTTCGACAAGGGCGAGCTCCTCCTCGCCTCCAACCCGGTGCACAAGAAGGTCCCCGTCCTCATCCACGCCGGCAGGCCCGTCTGCGAGTCGCTCGCCATCGTCGAGTACGTCGACGAGGTCTGGGCCGGCGCGGCCTCGCTCCTCCCCGCCGACCCATATGACCGTGCCGTCGCCCGCTTCTGGGCAGCCTACGTCGACGACAAGGTGGTCCATGCGATGTTAGCCATCCTGC…	553	20	2.2e-93	0.8459	nr	gi|1149716573|ref|XP_020184292.1|probable glutathione S-transferase GSTU6 [Aegilops tauschii subsp. tauschii]	Aegilops tauschii subsp. tauschii	2.2e-93	234	0.9524	XP_020184292	null;Glutathione S-transferase, N-terminal;Glutathione S-transferase, N-terminal;Glutathione S-transferase, N-terminal;Glutathione S-transferase, N-terminal;Glutathione S-transferase, N-terminal;Glutathione S-transferase, C-terminal-like;Glutathione S-transferase, C-terminal-like;Glutathione S-transferase, C-terminal-like;Thioredoxin-like superfamily;Glutathione S-transferase, C-terminal domain s…	;protein binding;;;;protein binding;;;;;	;Molecular Function;;;;Molecular Function;;;;;
TRINITY_DN73604_c1_g1_i1	probable glutathione S-transferase GSTU6	GAGCAGATGATAGTGTAATCGTGAGGGGAAGAGATCGGTCGAGAACGATGGCCGGCGAAGGAGAAGGCGTCAAGCTGCTGGGCACGGTGGTGAGCCCGTTCGCGGTCCGCGTGCGCATGGCGCTGCACCTCAAGGGCGTGAGCTACGAGGACCTGGAGCAGGACCTGTTCGACAAGGGCGAGCTCCTCCTCGCCTCCAACCCGGTGCACAAGAAGGTCCCCGTCCTCATCCACGCCGGCAGGCCCGTCTGCGAGTCGCTCGCCATCGTCGAGTACGTCGACGAGGTCTGGGCCGGCGCGGCCTCGCTCCTCCCCGCCGACCCATATGACCGTGCCGTCGCCCGCTTCTGGGCAGCCTACGTCGACGACAAGGTGGTCCATGCGATGTTAGCCATCCTGC…	553	20	2.2e-93	0.8459	nr	gi|1149716573|ref|XP_020184292.1|probable glutathione S-transferase GSTU6 [Aegilops tauschii subsp. tauschii]	gi|474187670|gb|EMS57974.1|putative glutathione S-transferase GSTU6 [Triticum urartu]	gi|669031071|emb|CDM85831.1|unnamed protein product [Triticum aestivum]	gi|669031066|emb|CDM85825.1|unnamed protein product [Triticum aestivum]	gi|326521140|dbj|BAJ96773.1|predicted protein [Hordeum vulgare subsp. vulgare]/gi|326533098|dbj|BAJ93521.1|predicted protein [Hordeum vulgare subsp. vulgare]	gi|1149777777|ref|XP_020152236.1|probable glutathione S-transferase GSTU6 [Aegilops tauschii subsp. tauschii]	gi|474125543|gb|EMS56240.1|putative glutathione S-transferase GSTU6 [Triticum urartu]	gi|669031067|emb|CDM85826.1|unnamed protein product [Triticum aestivum]	gi|1149777780|ref|XP_020152237.1|probable glutathione S-transferase GSTU6 [Aegilops tauschii subsp. tauschii]	gi|326497207|dbj|BAK02188.1|predicted protein [Hordeum vulgare subsp. vulgare]/gi|326530694|dbj|BAK01145.1|predicted protein [Hordeum vulgare subsp. vulgare]	gi|1149804722|ref|XP_020162284.1|probable glutathione S-transferase GSTU6 [Aegilops tauschii subsp. tauschii]	gi|22022398|gb|AAL47687.1|glutathione-S-transferase Cla47 [Triticum aestivum]	gi|1070964708|gb|OEL29752.1|putative glutathione S-transferase GSTU6, partial [Dichanthelium oligosanthes]	gi|1002302287|ref|XP_015614530.1|probable glutathione S-transferase GSTU6 [Oryza sativa Japonica Group]/gi|15430723|gb|AAK98541.1|AF402800_1putative glutathione S-transferase OsGSTU13 [Oryza sativa Japonica Group]/gi|20143565|gb|AAM12322.1|AC091680_23putative glutathione S-transferase [Oryza sativa Japonica Group]/gi|22213198|gb|AAM94538.1|putative glutathione S-transferase [Oryza sativa Japonica…	gi|960478811|ref|XP_014756547.1|probable glutathione S-transferase GSTU6 [Brachypodium distachyon]/gi|944061969|gb|KQJ97559.1|hypothetical protein BRADI_3g31850v3 [Brachypodium distachyon]	gi|721642154|ref|XP_010231970.1|probable glutathione S-transferase GSTU6 [Brachypodium distachyon]/gi|944073027|gb|KQK08511.1|hypothetical protein BRADI_2g42260v3 [Brachypodium distachyon]	gi|326491685|dbj|BAJ94320.1|predicted protein [Hordeum vulgare subsp. vulgare]/gi|326514374|dbj|BAJ96174.1|predicted protein [Hordeum vulgare subsp. vulgare]/gi|326517306|dbj|BAK00020.1|predicted protein [Hordeum vulgare subsp. vulgare]	gi|357147142|ref|XP_003574234.1|probable glutathione S-transferase GSTU6 [Brachypodium distachyon]/gi|944061968|gb|KQJ97558.1|hypothetical protein BRADI_3g31841v3 [Brachypodium distachyon]	gi|357140899|ref|XP_003571997.1|probable glutathione S-transferase GSTU6 [Brachypodium distachyon]/gi|944061967|gb|KQJ97557.1|hypothetical protein BRADI_3g31834v3 [Brachypodium distachyon]	gi|195646306|gb|ACG42621.1|glutathione S-transferase GSTU6 [Zea mays]	Aegilops tauschii subsp. tauschii	Triticum urartu	Triticum aestivum	Triticum aestivum	Hordeum vulgare subsp. vulgare/Hordeum vulgare subsp. vulgare	Aegilops tauschii subsp. tauschii	Triticum urartu	Triticum aestivum	Aegilops tauschii subsp. tauschii	Hordeum vulgare subsp. vulgare/Hordeum vulgare subsp. vulgare	Aegilops tauschii subsp. tauschii	Triticum aestivum	Dichanthelium oligosanthes	Oryza sativa Japonica Group/Oryza sativa Japonica Group/Oryza sativa Japonica Group/Oryza sativa Japonica Group/Oryza sativa Japonica Group/Oryza sativa Japonica Group	Brachypodium distachyon/Brachypodium distachyon	Brachypodium distachyon/Brachypodium distachyon	Hordeum vulgare subsp. vulgare/Hordeum vulgare subsp. vulgare/Hordeum vulgare subsp. vulgare	Brachypodium distachyon/Brachypodium distachyon	Brachypodium distachyon/Brachypodium distachyon	Zea mays	2.2e-93	5.3e-93
TRINITY_DN7591_c0_g1_i1	calcium-binding EF-hand family like-protein	AGACCGTCCAGAGCTTCGTCGAGGACGAAGACGCCTTCAACTCATCGGTGGACGGCCGGTTTGCGGCCCTCGACACCAACCATGATGGCTTGCTCTCGTACTCCGAGATGGCCCAGGAGCTCATGAGCCTCAGGGTTCTTGAGAAGCACTTTGGGGTCGATGAGTCCGCCATGAGCCATGGTGAGCTTGTCGAGCTCTACCGTGGCCTGTTTGCGAGGTTCGACCGAGACGGCAATGGCACGGTGGACCTCGAGGAGTTCCGGGCTGAGATGAAGGAGGTGATGCTCGCTGTGGCTAATGGACTCGGCTTCCTGCCGGTGCAGATGGTGGTTGAAGAAGGCAGCTTTCTGAAGGTGGCTGTGGACCGCGAGCTGGGCAAAGCAGCTTGAAGAAAGAAAC…	569	20	4.5e-82	0.9232	nr	gi|474238781|gb|EMS59683.1|hypothetical protein TRIUR3_05529 [Triticum urartu]	Triticum urartu	4.5e-82	137	0.9688	EMS59683
TRINITY_DN79103_c0_g1_i1	predicted protein	GGATCTAAGATGGGGCTCGAGTGGCTCTCTAGTTTCAACGAAGCTTGTCCCGACGCTGTTGTGCACGCCACCAACATTCATTTCTACGACATTCACGACGATGGTACTCTCGAACGTTTCAAGGCTCACGTCGAAAAGGCAACTGCTTTGGCTAACAAGCCTGTTTGGGTCACTGAGTTCGGCCTCAACCCCGGTTCCGCTACCCCCGAGCAGGCCGCCAAGTTCCTCGAGGACTGCATGGCTTACCTCGATGGCAACAACAACGTTCAGGGCTACTCCTGGTTCATGGTCGGCAAGGGTGAGAACCAGCTCAACACCGACTCTGGCCTCAGCAAGCTTGGTCAGATCTACGCTACTGGTCTGTAGAAATTGTTCAGTCAATAGTTAAACCAGAA	395	3	4.4e-44	0.5828	nr	gi|326487618|dbj|BAK05481.1|predicted protein [Hordeum vulgare subsp. vulgare]	Hordeum vulgare subsp. vulgare	4.4e-44	478	0.7692	BAK05481
TRINITY_DN8634_c0_g1_i1	probable glycerol-3-phosphate dehydrogenase [NAD(+)] 3, cytosolic	GTCGTCACCAACCTGCAGGAGGCCGTCTGGGACGCCGACATCGTCATCAACGGCCTGCCCTCCACCGAGACCAGGGAGGTGTTCGGGGAGATCGGGAGGTACTGGAAGGAGAGGATCAACCCGCCCATCATTATCTCGCTGGCCAAGGGGATCGAGGCGTCGCTCGATCCCATGCCTCGCATCATTACCCCCACACAGATGATCGCCAATGCAACTGGAGTTCCATTGGAGAATATTCTATATCTCGGAGGCCCTAACATTGCTTCTGAAATCTACAATAAAGAGTATGCAAACGCTCGCATCTGTGGAGCTGACAAGTGGAGGAAGCCTCTTTCTAAATTTTTGCGGCAGCCTCATTTCATCGTATGGGATAACAGTGATCTCGTTACACATGAAGTC…	463	20	1.4e-108	0.989	nr	gi|474035702|gb|EMS53094.1|Glycerol-3-phosphate dehydrogenase [NAD(P)+] [Triticum urartu]	Triticum urartu	1.4e-108	366	1	EMS53094	Glycerol-3-phosphate dehydrogenase, NAD-dependent;Glycerol-3-phosphate dehydrogenase, NAD-dependent, N-terminal;Glycerol-3-phosphate dehydrogenase, NAD-dependent, N-terminal;Glycerol-3-phosphate dehydrogenase, NAD-dependent, N-terminal;Glycerol-3-phosphate dehydrogenase, NAD-dependent, N-terminal;NAD(P)-binding domain superfamily	glycerol-3-phosphate metabolic process/glycerol-3-phosphate dehydrogenase complex/glycerol-3-phosphate dehydrogenase [NAD+] activity/oxidation-reduction process;glycerol-3-phosphate catabolic process/NAD binding/oxidation-reduction process/oxidoreductase activity, acting on the CH-OH group of donors, NAD or NADP as acceptor;;;;	Biological Process/Cellular Component/Molecular Function/Biological Process;Biological Process/Molecular Function/Biological Process/Molecular Function;;;;
TRINITY_DN8980_c0_g1_i1	uncharacterized protein LOC111989961	GGTAGCCGTCGATGATGTAGTAGTACCAGTATCGCTGGCCCTGCTGGAGAGTGGCACCCTGGAACTTGAAGGTTCCGACCCAGCCTCCGGTCTTCTTGGGGTCCTTGGAGAGGGGAAGCTGACCCTGGTAGCCGTCCCAAGAGCCGAGAAGGTGGACGGTCTTGCAGTTGGAGGAAGTGCGGAGGGTGAAGTTAAGCTGGA	201	2	8.3e-30	0.8636	nr	gi|1343991046|ref|XP_023877511.1|uncharacterized protein LOC111989961 [Quercus suber]	Quercus suber	8.3e-30	271	0.8636	XP_023877511
TRINITY_DN9284_c0_g1_i1	---NA---	ATACACCGTTTCTATTTATAGAAACACTTAGGTTAAGCTACTAAGAGCACACGGTGGATGCCTAGGCGCTAGGAGCCGATGAAGGACGTGGCGAACAACGATAAAGCCTCGGGGAGCTGTAAGCAAGCTGTGATCCGGGGATGTCCGAATGGGGAAACCTAACTGGATTCATCTCCAGTTACTCACACCTGAATACATAGGGTGTGCAGAGGCAGACGAGGGGAACTGAAACATCTAAGTACCCTCAGAAAAAGAAAACAAGAG	264
TRINITY_DN9286_c0_g1_i1	---NA---	TGTCGCGATGATTTAATGATAGAAACGGTCTTCAATCTGATTGTTCATTTAAAAAATAAAACATTTTAAAAATTGGAAATTCAAAAAGATTCTCACATGCATGCATGCGGTGACGTGACTGCAATATGTGTGTTATAGGCGTATGGACGAATGTTGTTTCCATCATACGTGTGGATATTATCGTGACCTAAAAAATTGACCGAGCAGAAACGCATAAATTGATACTCCATGCGTTTATTCATAATAATAGCTTTTTCTCAAAGGAAATAACACGACGACGACAACAGTTGTCGTTGGACGTAGACCGCGTGCATGTACAACCACGACCCTTCTGCTCATGCATCGGAGCTTTTATTTTTGGTGGAACGAGCATCTCATGATCTGCGCTTGACCGATCGA	399
TRINITY_DN9748_c0_g1_i1	predicted protein	GCCCGTTTCGATAAAAATAACCTTTCACATATGAATCATACCTTAACAAATTTTATTTGATTGAGCAGTGGGAGTACATGTGTTTATTCACGGAAGCTTTTGTCGATCGGCAGACAACGACAACATTTTGACGAAGAAGAAAATATTAGTAGATCATTGCTTCTTGCATGGCTGGCAGGAGCCGTCGGCAGTCTTCCCATCGGCGCACCGGAACGTCTTTACAGGGCGCACCTGCACCACGCGACACCACGCGCAGTCGGGAGGGCACTTGGGCAGCACGTCGTCACAGAAGGCAGCCCCCGAGAAGGACCTGCAGCTGTTGCAGCACTTGGGAAAGGACACCTCGGCTTTCACGTGTGAGAGGATTCCCATGACCAGGACGGCCTGGAGAACCAGTAT…	401	20	2.2e-51	0.7456	nr	gi|326492021|dbj|BAJ98235.1|predicted protein [Hordeum vulgare subsp. vulgare]	Hordeum vulgare subsp. vulgare	2.2e-51	89	1	BAJ98235
[truncated: 78 more columns]

## Sheet: ESM4
Table S4 – List of contigs with filtered variant calling results
Contig	Contig length	Variants with the quality > 400																			Other variants
		Variant Type	Number of VT	Read depth	Position of VT in the Contig	Variant 1			Variant 2			Variant 3			Variant 4			Variant 5			Variant Type	Number of VT
						ref	C	E	ref	C	E	ref	C	E	ref	C	E	ref	C	E
DN4613 c0g1i1	376	SNP	1	46	202	C	T	C/T													SNP	4
DN151 c0g1i1	1962	SNP	1	60	102	G	C	G													SNP	3
DN152 c0g1i1	646	SNP	1	23	393	G	C	G/C													SNP	1
DN138 c0g1i1	1846	SNP	1	65	1536	C	G	C/G													SNP	6
DN199 c0g1i2	629	SNP	1	76	543	G	A	G/A
DN10744 c0g1i1	326	SNP	2	64, 46	178, 263	G	T	G	T	C	T
DN11091 c0g1i1	291	SNP	1	24	222	C	T	C/T													SNP	1
DN11354 c0g1i1	371	SNP	1	34	232	G	C	C													SNP	3
DN27044 c0g1i1	3576	SNP	2	99, 69	2096, 2897	C	T	C	A	G	A
DN27119 c0g1i2	398	SNP	1	41	22	T	C	C
DN27206 c0g1i3	4279	SNP	1	86	933	T	T/G	G													SNP	2
DN27211 c1g2i1	396	SNP	1	70	375	C	G	G													SNP
DN27227 c0g1i1	2528	SNP	1	44	2218	C	C/T	C													SNP	1
DN27229 c0g1i1	3775	SNP	1	2	24	G	C	C													SNP	21
DN27259 c0g1i1	2172	SNP	1	35	90	C	T	C/T													SNP	1
DN27369 c0g1i1	282	SNP	1	23	6	A	A/C	A/C
DN27385 c0g1i1	4857	SNP	1	40	3757	A	G	A/G													SNP	14
DN27402 c0g1i1	584	SNP	1	59	530	A	A/G	A/G													SNP	6
DN27523 c1g1i1	2157	SNP	1	45	1978	T	G	T													SNP	2
DN27587 c0g1i1	1061	SNP	1	90	197	C	G	C
DN27620 c1g1i1	644	SNP	1	33	71	A	G	A													SNP	7
DN27681 c0g1i1	1612	SNP	1	36	637	C	T	C/T													SNP	13
DN27614 c0g2i1	433	SNP	1	70	412	C	A	A													SNP	6
DN27628 c1g1i1	2384	SNP	1	60	1246	A	T	T													SNP	1
DN27768 c0g1i1	2566	SNP	1	85	20	C	T	T													SNP	7
DN27785 c2g1i1	886	SNP	1	53	507	C	C/A	C/A													SNP	13
DN27711 c4g1i2	774	SNP	1	78	315	G	G/A	G/A													SNP	7
DN27746 c1g1i1	2050	INDEL	1	53	100-104	AT4	AT5	AT4/AT5
DN27810 c1g1i1	1407	SNP	1	92	829	T	T/C	T/C													SNP	25
DN27842 c0g1i5	2507	SNP	1	42	2198	A	A/G	A/G													SNP	8
DN27843 c0g1i1	1106	SNP	1	79	163	C	C/T	T													SNP	4
DN27862 c1g2i2	3805	SNP	1	31	2917	A	C	C													SNP	6
DN4734 c0g1i1	1958	SNP	1	25	1396	G	G/A	G													SNP	2
DN66107 c0g1i1	371	SNP	1	29	298	T	C	T													SNP	1
DN66202 c0g1i1	485	SNP	1	74	422	C	T	C
DN12062 c0g1i1	499	SNP	1	93	340	C	T	C													SNP	1
DN11666 c0g1i1	522	SNP	1	66	348	G	A	G
DN20604 c0g1i1	696	SNP	1	73	263	C	T	C/T													SNP	9
DN22436 c0g1i1	964	SNP	1	40	66	T	T/C	T													SNP	1
DN13552 c0g1i1	397	SNP	1	32	173	C	C/T	C/T													SNP	3
DN13606 c0g1i1	415	SNP	1	92	274	T	C	T													SNP	1
DN13844 c0g1i1	2219	SNP	1	97	1743	A	G	A/G													SNP	3
DN13991 c0g1i1	544	SNP	1	79	350	G	C/G	G													SNP	1
DN14108 c0g1i1	1037	SNP	1	58	182	T	T/C	T/C													SNP	2
DN14307 c0g1i1	240	SNP	1	40	155	A	C	A/C													SNP	1
DN14556 c0g1i1	845	SNP	1	55	289	T	G	T													SNP	6
DN14723 c0g1i1	2031	SNP	1	50	1310	T	C	T/C													SNP	2
DN15140 c0g1i1	1494	SNP	1	46	1120	G	G/C	G/C													SNP	7
DN15409 c0g1i2	1031	SNP	2	69, 53	191, 462	C	T	C	T	C	T/C
DN15557 c0g1i1	613	SNP	1	52	331	C	C/T	C/T													SNP	12
DN16167 c0g1i1	1158	SNP	3	36, 27, 25	415, 637, 661	T	G	T	A	G	A	T	C	T
DN16201 c0g1i1	1087	SNP	1	83	905	A	G	A/G													SNP	1
DN16219 c0g1i1	1079	SNP	1	33	830	A	C	A													SNP	1
DN16227 c0g1i1	1006	SNP	1	67	887	A	G	A
DN16334 c0g1i1	954	SNP	2	51, 77	139, 699	G	A	G/A	CA	C/A
DN16336 c0g1i1	765	SNP	1	73	130	T	A	T													SNP	1
DN16328 c0g1i1	627	SNP	1	40	383	G	G/A	G/A													SNP	1
DN16358 c0g1i1	340	SNP	1	54	286	A	T	A/T
DN17416 c0g1i1	611	SNP	1	56	469	G	A	G/A													SNP	5
DN17507 c0g1i1	225	SNP	1	74	128	G	T	G/T													SNP	2
DN17692 c0g1i1	1431	SNP	1	15	1333	T	T/C	T/C													SNP	1
DN17875 c0g1i1	2845	SNP	1	78	1870	A	G	A/G													SNP	8
DN18215 c0g1i1	1725	SNP	1	49	67	C	T	C													SNP	5
DN18306 c0g1i1	618	SNP	1	80	103	T	C	T/C													SNP	4
DN19050 c0g1i1	567	SNP	1	16	242	T	C	T/C													SNP	13
DN19009 c0g1i1	1087	SNP	1	33	477	G	A	G													SNP	4
DN19010 c0g1i1	2193	SNP	1	47	248	C	T	C													SNP	8
DN19206 c0g1i1	1020	SNP	1	24	476	C	C/T	C													SNP	5
DN19236 c0g1i1	1620	SNP	2	46, 65	219, 968	C	G	C	A	G	A
DN19320 c0g1i1	9978	SNP	1	83	725	G	A	G/A
DN19356 c0g1i1	1805	SNP	1	31	1317	C	G	C/G													SNP	3
DN19565 c0g1i1	2098	SNP	1	70	176	A	T	A/T													SNP	2
DN19782 c0g1i1	1196	SNP	1	46	961	A	G	A/G													SNP	5
DN19909 c0g1i1	381	SNP	1	46	168	T	T/C	T/C													SNP	1
DN19996 c0g1i1	1518	SNP	1	95	1198	C	C/T	C
DN20112 c0g1i1	1247	SNP	1	78	956	A	G	G													SNP	9
DN20128 c0g1i1	223	SNP	1	29	138	G	G/A	G/A													SNP	4
DN20277 c0g1i1	748	SNP	1	61	586	C	T	C
DN20342 c0g1i1	1124	SNP	1	83	298	A	G	A/G													SNP	4
DN20907 c0g1i1	476	SNP	1	39	368	T	C	T/C													SNP	2
DN20962 c0g1i1	1314	SNP	1	2	1166	C	T	T													SNP	2
DN21114 c0g1i1	1725	SNP	1	75	1467	T	C	T/C													SNP	8
DN21199 c0g1i1	1962	SNP	1	18	537	A	G	A/G													SNP	6
DN21453 c0g1i2	941	SNP	1	29	269	T	A	T/A													SNP	1
DN21411 c0g1i2	221	SNP	1	24	177	G	A	G
DN21643 c0g1i1	1171	SNP	1	78	1137	A	A/G	A/G													SNP	3
DN21734 c0g1i1	626	INDEL	1	81	339	A	AT	A/AT
DN21904 c0g1i1	630	SNP	1	19	493	A	C	C													SNP	4
DN21935 c0g1i1	517	SNP	1	56	64	T	C	T													SNP	2
DN21987 c0g1i1	6095	SNP	2	73, 89	307, 495	A	C	A/C	T	C	T/C
DN22003 c0g1i1	284	SNP	1	73	56	A	A/T	A/T													SNP	6
DN22155 c0g1i1	2402	SNP	1	71	1069	C	G	C													SNP	8
DN22270 c0g1i1	3298	SNP	1	45	290	C	T	C													SNP	6
DN22257 c0g1i1	1881	SNP	1	64	1127	C	A	C/A
DN22392 c0g1i1	1244	SNP	1	40	1	C	G	C													SNP	1
DN22396 c0g1i1	1627	SNP	1	59	298	T	C	T/C													SNP	3
DN22670 c1g1i1	1344	SNP	1	29	937	C	T	C/T													SNP	11
DN22711 c0g1i1	1876	SNP	1	28	788	C	T	C													SNP	3
DN22823 c0g1i1	609	SNP	1	82	311	G	A	G/A													SNP	4
DN22875 c0g1i1	1778	SNP	1	76	1727	C	T	C/T
DN22918 c0g1i1	1289	SNP	1	91	1132	C	C/T	C													SNP	3
DN22943 c0g1i1	1279	SNP	1	54	222	T	C	T													SNP	4
DN23065 c0g1i1	1028	SNP	1	53	482	G	C	C													SNP	14
DN23122 c0g1i3	1274	SNP	1	80	953	G	A	G/A
DN23173 c0g1i1	914	SNP	1	42	284	G	C	G/C													SNP	4
DN23255 c1g1i1	274	SNP	1	56	109	A	A/G	A/G													SNP	5
DN23323 c0g1i1	1277	SNP	1	57	408	G	A	G/A													SNP	11
DN23626 c0g1i1	2780	SNP	1	77	457	A	G	A/G													SNP	2
DN24012 c0g1i1	2991	SNP	2	77, 64	2469, 2535	G	G	A	G	A	G
DN24131 c0g1i1	2602	SNP	3	96, 72, 56	1598, 2167, 2394	T	A	T	C	T	C	C	T	C
DN24451 c1g1i1	1300	SNP	1	80	441	G	G/C	G/C													SNP	4
DN24851 c0g1i1	3090	SNP	1	60	887	C	T	C													SNP	9
DN24883 c1g1i1	992	SNP	1	98	17	G	A	A
DN25020 c0g1i1	413	INDEL	1	81	400-401	CG	CGG	CGG
DN25025 c0g1i2	1667	SNP	1	42	805	G	A	G
DN25174 c1g1i1	308	SNP	1	35	174	A	A/G	A/G
DN25289 c0g1i1	2334	SNP	1	32	683	C	C/T	C/T													SNP	5
DN25349 c0g1i1	751	SNP	1	69	64	A	A/G	A/G													SNP	5
DN25379 c1g1i1	2195	SNP	1	60	22	G	T	T													SNP	5
DN25433 c0g1i2	470	SNP	1	60	459	G	C	G/C													SNP	1
DN25440 c0g1i1	1903	SNP	1	62	240	T	C	T													SNP	7
DN25587 c1g1i1	1918	SNP	2	29, 58	269, 993	A	G	A	T	C	T
DN25701 c0g1i1	408	SNP	1	54	130	G	G/T	T													SNP	11
DN25704 c0g1i1	925	SNP	1	71	453	G	A	G/A													SNP	12
DN25734 c0g1i1	1106	SNP	1	52	208	G	A	G													SNP	2
DN25770 c0g1i1	1653	SNP, INDEL	1	73	1430	T	G	T													SNP	4
DN25783 c1g1i1	517	SNP	1	89	43	G	T	G
DN25726 c0g1i1	2113	SNP	1	95	878	G	A	G/A													SNP	4
DN25762 c1g1i1	224	SNP	1	73	148	A	G	G													SNP	3
DN25837 c0g1i1	390	SNP	1	45	102	G	G/A	G													SNP	11
DN25853 c0g1i1	2009	SNP, INDEL	1	82	443	C	T	C													SNP	5
DN25982 c0g1i1	1680	SNP	1	28	1055	G	G/C	G													SNP	14
DN25984 c0g1i1	1146	SNP	1	64	585	T	C	T													SNP	8
DN25959 c0g1i1	755	SNP	1	63	619	G	G/C	G
DN25976 c0g2i1	419	SNP	1	43	13	G	T	T													SNP	3
DN25994 c3g2i1	289	SNP	1	70	14	G	C	C
DN26052 c0g1i1	1290	SNP	1	61	765	A	G	A/G													SNP	16
DN26054 c1g1i1	879	SNP	1	37	63	A	G	G													SNP	2
DN26041 c0g1i2	2571	SNP	1	23	566	A	A/G	A/G													SNP	2
DN26180 c0g1i1	1486	SNP	1	63	250	C	T	C/T													SNP	9
DN26156 c0g1i1	1743	SNP	1	91	1294	C	C/T	C/T													SNP	1
DN26176 c1g1i2	1137	SNP	1	85	315	C	T	C/T													SNP	4
DN26187 c0g1i2	2297	SNP	5	67, 78, 88, 83, 73	1311, 1545, 1793, 1959, 2072	A	G	A	C	G	C	C	T	C	C	T	C	C	A	C
DN26190 c0g1i1	2303	SNP	1	66	1747	G	A	G/A													SNP	11
DN26268 c0g1i1	969	SNP	1	93	285	T	A	A													SNP	3
DN26281 c0g1i1	2503	SNP	1	61	1304	C	C/T	C/T													SNP	11
DN26350 c0g1i1	3273	SNP	1	74	1449	G	G/A	G													SNP	11
DN26339 c1g2i1	1034	SNP	1	74	687	C	C/T	C/T													SNP	9
DN26344 c1g1i1	210	SNP	1	32	17	A	C	C
DN26424 c0g1i1	1565	SNP	1	30	367	T	C	T/C													SNP	7
DN26439 c0g1i1	2253	SNP, INDEL	2	49, 50	1182, 1751	T	C	T	C	T	C										SNP	1
DN26495 c0g1i1	451	SNP	1	94	2006	C	T	C/T													SNP	24
DN26498 c0g2i2	668	SNP	1	50	10	C	T	T
DN26501 c1g2i1	1537	SNP	1	52	1338	G	A	G/A													SNP	8
DN26583 c0g1i2	1115	SNP	1	25	709	C	T	C/T													SNP	4
DN26525 c1g1i1	1233	SNP	1	85	1217	C	T	T
DN26544 c0g1i3	1370	SNP	1	85	606	G	A	A													SNP	1
DN26562 c0g1i1	2162	SNP	2	89, 56	193, 1929	G	A	G	A	G	A										SNP	12
DN26606 c0g1i2	1084	SNP	1	9	1049	A	A/G	G													SNP	2
DN2672 c0g1i2	978	SNP	1	69	967	C	T	T
DN26738 c0g1i1	508	SNP	1	27	425	A	T	A													SNP	1
DN26765 c0g1i1	2395	SNP	1	74	1677	G	G/A	G													SNP	10
DN26869 c0g1i1	3962	SNP	1	27	884	C	G	G													SNP	4
DN26906 c0g1i2	420	SNP	1	22	45	C	G	C													SNP	1
DN26936 c0g2i1	349	SNP	1	67	333	C	T	T													SNP	2
DN26964 c1g1i1	568	SNP	1	63	38	T	C	C
DN26912 c3g1i1	737	SNP	1	68	546	G	T	G/T													SNP	7
DN26925 c0g2i1	3338	SNP	1	97	26	C	T	C/T													SNP	7
DN26959 c0g1i1	2789	SNP	1	25	42	C	T	C/T
DN36673 c0g1i1	446	SNP	1	36	347	A	A/G	A/G													SNP	2
DN42287 c0g1i1	313	SNP	1	94	212	A	G	A
DN48185 c0g1i1	684	SNP	1	41	575	C	A	C													SNP	7
DN48914 c1g1i1	388	SNP	1	74	16	G	T	T
DN5278 c0g1i1	2258	SNP	1	71	299	A	A/G	A/G													SNP	6
DN5338 c0g1i1	1002	SNP	1	23	112	T	G	T													SNP	4
DN5383 c0g1i1	389	SNP	1	80	377	T	G	G
DN5656 c0g1i1	203	SNP	1	38	51	C	T	C
DN57067 c0g1i1	603	SNP	1	48	189	C	A	C													SNP	5
DN57972 c0g1i1	710	SNP	1	75	29	G	A	A
DN63991 c1g1i1	206	SNP	1	40	50	T	A	A													SNP	1
DN64101 c0g1i1	908	SNP	1	38	734	A	G	A/G													SNP	2
DN8183 c0g1i1	2689	SNP	1	62	101	C	C/G	C													SNP	12
DN6916 c0g1i1	1197	SNP	2	65, 43	657, 803	C	G	C	T	C	T										SNP	8
DN783 c0g1i1	299	SNP	1	59	249	C	T	C													SNP	7
DN70216 c0g1i1	609	SNP	1	64	313	T	C	T/C
DN73742 c0g1i1	247	SNP	1	36	95	G	G/A	G/A													SNP	1
DN7551 c0g1i1	1895	SNP	1	57	671	C	C/A	C													SNP	7
DN7590 c0g1i1	759	SNP	1	16	313	A	A/C	A
DN7895 c0g1i1	422	SNP	1	36	44	G	A	A
DN6535 c0g1i1	869	SNP	1	24	178	A	G	G
DN8279 c0g1i1	1618	SNP	1	98	317	G	C	G/C													SNP	4
DN8352 c0g1i1	200	SNP	1	81	126	A	G	A													SNP	2
DN8427 c0g1i1	215	SNP	1	74	84	A	G	A
DN9913 c0g1i1	864	SNP	1	48	233	T	C	T													SNP	3
			213

## Sheet: ESM5
Table S5 – BLAST analysis of contigs with candidate SNPs/indels
Contig	Blast hit	Organism	E	I
DN24012 c0g1i1	Golgi complex	Triticum aestivum	0	0.96
DN24131 c0g1i1	Heat shock protein	Aegilops tauschii	0	0.96
DN25440 c0g1i1	Ca homeostasis endoplasmic reticulum protein	Aegilops tauschii	0	0.9
DN25587 c1g1i1	Putrescine hydroxycinnamoyltransferase 1- like	Aegilops tauschii	0	0.91
DN25762 c1g1i1	BTR2 gene	Hordeum vulgare	0	0.99
DN25853 c0g1i1	Rnase P 2 - like	Aegilops tauschii	0	0.99
DN26187 c0g1i2	Predicted protein	Hordeum vulgare	0	0.99
DN26544 c0g1i3	Predicted gene - Al stress in shoot and root seedlings	Hordeum vulgare	0	0.99
DN27628 c1g1i1	PhosphomethyletanolamineN-methyltransferase	Hordeum vulgare	0	0.99
DN27768 c0g1i1	mRNA splicing factor SYF1	Aegilops tauschii	0	0.9
DN6916 c0g1i1	Protein NRT1/PTR FAMILY 4.6 like	Aegilops tauschii	0	0.87

## Sheet: ESM6
Table S6 - Primers designed based on variant calling analysis discriminating between C and E malting quality barley
	Forward	Reverse
DN26544_454	CAAGGCTGGGACAAAACATAC	GCCGAGCAGGAAATATCTTA
DN26544_293	CGCAAAAGATGTACCGAGTT	CGCAAAAGATGTACCGAGTT
DN26544_141	CAAGGCTGGGACAAAACATAC	GCTGGTAACTGTGTGACCAAC
DN24131_413	TATGGTGTAATGAGCAAGCAGGAAT	GCATCTCGTTCAGGCGC
DN24131_183	CAGTTTTCAGTAGCCATGATCG	ATTCAAAGCATGAGGATCTTCTACA
DN25440_200	CGTCAAAACTGAAGGGTCAA	TGTGCGTCTGTAACTGCAA
DN25440_198	TTCTTTGCAGTTACAGACGCA	CCGATCCAAGTGAAGGGAG
DN25440_111	CTGAATCCTCCAGGGCATAT	GCACCAAGGAGTCGATAAAG
DN25587_409	TGCAAGCGACAAGCG	GCCGATCTACGGCG
DN25587_755	GCATGCAAGCGACAAGCG	TGTGGCG GTGCGCG
DN25853_230	GCTGGGCAGAGACAATCTGC	CAGCTGCACACAAGTCAGGTG
DN26187_201	TCAATCACTTGTTCCCGATG	CGCTCACTCTGGACTTCTCC

## Sheet: ESM7
Table S7 – Results of preliminary barley line screening using developed molecular markers
Barley variety	DN25587_409 (SNP: 0/1)	DN26187_201 (SNP: 0/1)	DN24131_183 (SNP: 0/1)	DN25440_200 (SNP: 0/1)	Classification based on the results of screening	Notes
Aksamit	1	1	0	1	C
Malz	1	1	0	1	C
Blaník	1	1	0	1	C
Sebastian	0	0	1	0	E
Kangoo	0	0	1	0	E
Zeppelin	0	0	1	0	E
ST-704	1	1	0	1	C	breeding lines
ST-705	1	1	0	1	C	breeding lines
ST-722	1	1	0	1	C	breeding lines
ST-723	1	1	1	1	C/E	breeding lines
ST-810	1	1	1	1	C/E	breeding lines
ST-815	0	0	1	0	E	breeding lines
ST-816	0	0	1	0	E	breeding lines
ST-818	0	0	1	0	E	breeding lines
ST-819	0	0	1	0	E	breeding lines
ST-832	0	0	1	0	E	breeding lines
ST-857	1	1	1	1	C/E	breeding lines
ST-858	1	1	1	1	C/E	breeding lines
ST-884	1	1	1	1	C/E	breeding lines
ST-886	0	0	1	0	E	breeding lines
ST-888	1	1	1	0	C/E	breeding lines
ST-890	1	1	1	0	C/E	breeding lines
ST-903	0	0	1	0	E	breeding lines
Francin	1	1	0	1	C
negative control	0	0	0	0	N

## Sheet: ESM8
Table S8 – Expression profile data of DEGs
		C			E
Contig	Sequence Description	t0	m3	k3	t0	m3	k3
TRINITY_DN10228_c0_g1_i1	proteinase inhibitor PSI-1.2	10.9338	128.957	94.3193	94.219	346.957	309.702
TRINITY_DN11339_c0_g1_i1	P-loop containing nucleoside triphosphate hydrolase superfamily protein	0.396847	nd	0.255537	63.5181	nd	58.383
TRINITY_DN11552_c0_g1_i1	Sugar carrier protein C	4.80955	272.14	nd	51.4711	282.313	nd
TRINITY_DN13048_c0_g1_i1	probable glutathione S-transferase GSTF1	763.362	2270.11	1891.65	1739.48	2168.54	2108.64
TRINITY_DN13694_c0_g1_i1	hypothetical protein TRIUR3_02338	131.61	101.167	149.309	349.637	88.5489	161.157
TRINITY_DN13817_c0_g1_i1	sugar transport protein MST3	16.9379	864.713	609.993	140.623	797.051	676.818
TRINITY_DN16060_c0_g1_i1	4-dihydroxy-2-butanone 4-phosphate synthase (chloroplast)	306.16	599.238	746.822	1053.8	1117.25	1866.16
TRINITY_DN16060_c0_g1_i2	4-dihydroxy-2-butanone 4-phosphate synthase (chloroplast)	308.351	651.599	811.205	1055.62	1036.04	1753.22
TRINITY_DN16273_c0_g2_i1	Phospholipid-transporting ATPase 2	14.143	94.8787	18.7614	41.4	94.0377	109.568
TRINITY_DN16408_c0_g1_i1	predicted protein	71.8492	35.8414	81.1834	226.076	75.2976	196.093
TRINITY_DN16453_c0_g1_i1	Acid phosphatase 1	91.6307	75.67	79.5394	224.698	85.5286	76.6318
TRINITY_DN16959_c0_g1_i2	small nuclear ribonucleoprotein Sm D2-like	161.169	91.914	150.515	395.272	231.193	397.591
TRINITY_DN16967_c0_g1_i1	Putative mitochondrial protein	39.9667	229.013	473.921	223.814	265.407	377.461
TRINITY_DN17010_c0_g1_i1	Potassium transporter 5	9.70083	357.054	556.514	87.115	553.076	462.167
TRINITY_DN17010_c0_g1_i2	Potassium transporter 5	33.0027	1102.03	1575.96	288.222	1692.93	1773.13
TRINITY_DN17010_c0_g1_i3	Potassium transporter 5	16.2988	834.586	1176.14	195.069	1309.69	1442.18
TRINITY_DN17029_c0_g1_i1	probable glutathione S-transferase GSTU6	11.0165	181.999	229.611	66.8744	235.975	271.002
TRINITY_DN17281_c0_g1_i1	predicted protein	0	3.95311	6.61759	0	35.8302	49.5327
TRINITY_DN17639_c0_g1_i1	Blue copper protein	2.66576	292.026	186.886	45.6394	398.027	275.714
TRINITY_DN17699_c0_g1_i1	Alpha-xylosidase 1	31.7062	288.763	305.577	11.3543	107.417	113.043
TRINITY_DN17718_c0_g1_i1	predicted protein	0	4.3629	8.55112	0	41.4232	79.0157
TRINITY_DN17742_c0_g1_i1	lysine histidine transporter 1	29.2295	1657.67	1645.69	122.022	1481.86	1586.18
TRINITY_DN19073_c2_g1_i1	hypothetical protein, partial	58.8767	115.726	197.759	183.55	152.214	387.576
TRINITY_DN19073_c2_g1_i2	hypothetical protein, partial	47.8937	106.543	149.05	189.762	158.833	329.385
TRINITY_DN19081_c0_g1_i1	hypothetical protein BVRB_041110, partial	82.6188	515.118	2530.22	537.427	693.573	5203.14
TRINITY_DN20006_c0_g1_i3	Retrovirus-related Pol polyprotein from transposon 17.6	230.422	627.468	1261.14	853.762	603.191	1135.87
TRINITY_DN20006_c0_g1_i4	Retrovirus-related Pol polyprotein from transposon 17.6	162.524	340.498	601.073	549.694	333.079	659.161
TRINITY_DN20077_c0_g1_i3	hypothetical_protein (chloroplast)	259.23	502.665	932.084	742.099	479.718	1067.52
TRINITY_DN20077_c0_g1_i7	hypothetical_protein (chloroplast)	207.774	353.222	534.215	680.561	510.979	1051.11
TRINITY_DN20466_c0_g1_i1	retrotransposon protein, putative, Ty1-copia subclass	5.90019	nd	nd	57.2948	nd	nd
TRINITY_DN20506_c0_g1_i1	ORF44l (chloroplast)	30.0975	111.239	231.534	156.316	141.556	188.691
TRINITY_DN20506_c0_g1_i2	ORF44l (chloroplast)	28.0309	132.496	223.119	165.831	139.534	202.526
TRINITY_DN20506_c0_g1_i3	ORF44l (chloroplast)	27.7527	154.477	243.111	157.988	163.758	244.616
TRINITY_DN20883_c0_g1_i1	CCCH transcription factor	310.459	120.509	56.0828	103.943	62.1086	162.35
TRINITY_DN20967_c1_g1_i1	putative F-box/LRR-repeat protein At5g02700	78.3811	86.6101	159.747	197.026	156.399	244.278
TRINITY_DN21275_c0_g1_i2	4-dihydroxy-2-butanone 4-phosphate synthase (chloroplast)	29.4683	175.362	363.051	184.228	208.083	375.342
TRINITY_DN21315_c0_g1_i1	predicted protein	6.01731	6.74186	10.0793	100.501	105.296	139.487
TRINITY_DN21315_c0_g1_i3	predicted protein	6.00161	4.63792	9.59471	107.734	137.652	170.36
TRINITY_DN21374_c0_g1_i1	SOSS complex subunit B homolog	13.5916	21.5825	45.3199	97.8765	71.8844	163.419
TRINITY_DN21575_c0_g1_i2	hypothetical protein BVRB_037930, partial	75.3282	391.051	1667.35	479.87	590.501	3643.43
TRINITY_DN21699_c0_g1_i1	ABC transporter G family member 39	225.995	817.683	900.434	659.069	1425.69	1412.57
TRINITY_DN21926_c0_g1_i1	predicted protein	30.7653	372.153	835.641	584.121	544.092	1064.69
TRINITY_DN21927_c0_g1_i1	acyl transferase 1-like	8.37043	222.479	226.534	120.029	535.803	394.798
TRINITY_DN21927_c0_g1_i2	acyl transferase 1-like	12.0377	274.046	322.001	166.717	733.739	560.977
TRINITY_DN22379_c0_g1_i1	cysteine-rich repeat secretory protein 55-like	103.339	428.794	319.805	341.036	461.789	295.18
TRINITY_DN23315_c0_g1_i1	rust resistance kinase Lr10	0	8.8458	20.1083	0	57.928	50.4237
TRINITY_DN2355_c0_g1_i1	predicted protein	16.474	nd	25.16	78.7821	nd	243.647
TRINITY_DN24237_c0_g1_i4	exosome complex component RRP41 homolog	28.9589	29.4115	46.4804	236.067	270.004	454.079
TRINITY_DN24309_c0_g1_i1	hypothetical protein CRG98_046318	36.0808	155.805	312.666	141.766	129.683	297.2
TRINITY_DN24309_c0_g1_i3	hypothetical protein CRG98_046318	33.9065	154.19	274.863	119.121	120.224	249.293
TRINITY_DN24688_c1_g1_i1	B12D protein	44.8649	91.0654	68.1465	191.291	209.397	195.793
TRINITY_DN24688_c1_g1_i3	B12D protein	43.2618	102.948	57.8972	178.267	190.855	211.631
TRINITY_DN24704_c0_g1_i1	trypsin inhibitor	474.405	99.5851	116.882	653.975	760.716	537.021
TRINITY_DN24815_c0_g2_i1	Protein TAR1	39.2561	nd	nd	174.823	nd	nd
TRINITY_DN24818_c0_g1_i1	protochlorophyllide reductase A, chloroplastic	0	404.575	469.065	0	142.576	507.663
TRINITY_DN25230_c1_g1_i1	ycf68 protein	359.084	732.638	1021.49	1309.12	1096.89	2067.45
TRINITY_DN25295_c0_g1_i7	Bowman-Birk type trypsin inhibitor	280.613	229	440.947	111.178	91.4918	83.3337
TRINITY_DN25295_c0_g1_i9	Bowman-Birk type trypsin inhibitor	305.401	220.241	373.451	124.764	74.2622	75.6548
TRINITY_DN25607_c0_g1_i1	crocetin glucosyltransferase, chloroplastic-like	586.057	216.613	131.476	355.831	276.484	385.857
TRINITY_DN25695_c0_g1_i1	peptide-N4-(N-acetyl-beta-glucosaminyl)asparagine amidase A	43.4448	114.347	131.024	209.627	168.648	248.432
TRINITY_DN25822_c0_g1_i1	signal anchor, putative	106.987	546.087	874.291	495.916	634.216	781.938
TRINITY_DN25822_c0_g1_i2	signal anchor, putative	24.8552	186.498	314.444	131.496	174.038	246.266
TRINITY_DN25822_c0_g1_i3	signal anchor, putative	25.055	224.206	376.392	203.632	231.247	294.953
TRINITY_DN25822_c0_g1_i4	signal anchor, putative	74.1626	378.921	678.698	341.139	391.946	552.479
TRINITY_DN26021_c0_g1_i1	avena alpha amylase trypsin inhibitor-2	4784.46	860.463	924.042	1769.71	577.729	873.189
TRINITY_DN26051_c0_g1_i1	G-type lectin S-receptor-like serine/threonine-protein kinase At2g19130	0	332.688	258.641	0	87.5749	90.1363
TRINITY_DN26332_c0_g1_i1	hypothetical protein PAHAL_9G361700	115.708	256.784	561.659	628.42	270.6	654.22
TRINITY_DN26559_c0_g1_i1	cell wall invertase	107.901	2564.73	1940.42	527.179	2500.52	1936.78
TRINITY_DN26559_c0_g1_i2	cell wall invertase	15.822	441.72	298.805	93.7392	437.073	360.843
TRINITY_DN26579_c0_g1_i1	Peroxidase 2	34.5862	480.072	555.371	299.217	480.36	521.437
TRINITY_DN26579_c0_g1_i2	Peroxidase 2	15.6902	180.68	245.577	131.27	188.857	236.53
TRINITY_DN26579_c0_g1_i4	Peroxidase 2	30.8021	403.209	342.226	213.875	323.548	313.929
TRINITY_DN26579_c0_g1_i5	Peroxidase 2	24.6465	365.867	358.68	181.006	312.13	328.213
TRINITY_DN26579_c0_g1_i6	Peroxidase 2	9.89635	176.098	217.391	106.01	188.396	184.599
TRINITY_DN26579_c1_g1_i1	Peroxidase 2	23.1713	286.057	365.479	172.508	277.618	299.469
TRINITY_DN26616_c0_g1_i4	putative Bowman-Birk type wound-induced protease inhibitor	42.4805	1164.38	1454.26	181.683	1041.23	1284.23
TRINITY_DN26665_c1_g1_i1	predicted protein	139.615	621.6	459.136	885.446	1424.81	1353.13
TRINITY_DN26673_c0_g1_i3	hypothetical protein BVRB_037930, partial	34.3804	52.9712	137.585	160.313	63.9606	163.111
TRINITY_DN26754_c2_g1_i1	cysteine-rich receptor-like protein kinase 6	35.7831	520.348	175.465	164.637	303.908	213.569
TRINITY_DN26789_c0_g1_i1	Alpha-xylosidase 1	287.147	737.165	939.306	186.292	337.202	427.955
TRINITY_DN26878_c2_g1_i1	predicted protein	42.3896	41.2386	97.179	50.1293	154.945	266.556
TRINITY_DN27007_c0_g1_i1	Putative mitochondrial protein	215.314	446.951	932.645	684.591	561.712	1121.69
TRINITY_DN27007_c0_g1_i2	Putative mitochondrial protein	80.916	281.38	430.871	267.675	430.181	713.274
TRINITY_DN27076_c0_g1_i1	alpha-glucosidase	297.572	21200.9	5814.85	792.809	15180.2	6689.77
TRINITY_DN27076_c0_g1_i2	alpha-glucosidase	275.322	18460.1	5184.29	692.873	13415.5	5850
TRINITY_DN27260_c0_g2_i1	ethylene-responsive transcription factor ERF071	685.22	34.8112	31.1671	634.293	50.9615	94.1175
TRINITY_DN2736_c0_g1_i1	pyrophosphate--fructose 6-phosphate 1-phosphotransferase subunit alpha-like	243.086	330.818	442.355	1031.75	555.879	719.633
TRINITY_DN27518_c2_g1_i2	putative cysteine-rich receptor-like protein kinase 20 isoform X2	250.305	93.0624	195.798	101.321	60.1502	103.263
TRINITY_DN27554_c0_g1_i6	GDSL esterase/lipase At3g26430	6.1227	334.641	315.965	35.1027	475.502	516.715
TRINITY_DN27571_c0_g1_i2	wall-associated receptor kinase 2	0	1589.16	946.521	0	826.718	284.221
TRINITY_DN27575_c0_g1_i2	cytochrome P450 99A2-like	6.24633	1706.66	2334.47	70.9459	1640.55	2057.23
TRINITY_DN27589_c0_g1_i2	Metal transporter Nramp5	238.473	526.211	895.703	870.376	960.372	2044.98
TRINITY_DN27589_c0_g1_i3	Metal transporter Nramp5	250.01	615.809	951.429	1039.32	1042.01	2148.69
TRINITY_DN27641_c0_g1_i2	hypothetical chloroplast RF68 (chloroplast)	507.351	982.846	1543.24	1786.55	1647.7	2749.76
TRINITY_DN27682_c1_g1_i2	aldehyde dehydrogenase family 3 member F1	4.74162	2.66875	7.75052	209.143	250.794	414.964
TRINITY_DN27708_c0_g1_i2	putative receptor-like protein kinase At3g47110	0	148.353	152.967	0	43.6046	39.0932
TRINITY_DN27708_c0_g1_i3	putative receptor-like protein kinase At3g47110	0	91.4735	80.4973	0	19.6253	16.5191
TRINITY_DN27744_c0_g1_i2	golgin subfamily A member 4 isoform X1	358.093	260.673	481.289	93.7325	103.574	133.841
TRINITY_DN27754_c3_g1_i4	Metal transporter Nramp5	16.3686	143.095	182.038	147.173	147.499	192.81
TRINITY_DN27755_c0_g1_i1	putative receptor-like protein kinase At3g47110	13.8166	255.574	258.354	681.978	819.967	1148.16
TRINITY_DN28038_c0_g1_i1	predicted protein	64.839	557.191	104.652	86.8503	214.202	55.1945
TRINITY_DN29051_c0_g1_i1	hAT transposon superfamily protein	0	41.0561	55.1612	0	0.747996	0
TRINITY_DN30485_c0_g1_i1	multiprotein-bridging factor 1c	29.0558	nd	nd	102.084	nd	nd
TRINITY_DN30657_c0_g1_i1	hypothetical protein TRIUR3_19572	33.5416	nd	nd	0	nd	nd
TRINITY_DN31189_c0_g1_i1	protein argonaute PNH1-like	9.16165	15.658	0.877388	251.695	34.5742	41.9106
TRINITY_DN31189_c0_g1_i2	protein argonaute PNH1-like	9.16165	5.06023	5.47204	251.695	201.12	339.57
TRINITY_DN36318_c0_g1_i1	NA	0.621864	0	3.50834	97.0902	195.869	211.494
TRINITY_DN38610_c0_g1_i1	hypothetical protein TRIUR3_00139	78.3941	nd	nd	301.427	nd	nd
TRINITY_DN39043_c0_g1_i1	cyanidin 3-O-rutinoside 5-O-glucosyltransferase-like	100.669	nd	nd	0.391837	nd	nd
TRINITY_DN39976_c0_g1_i1	probable glycerol-3-phosphate dehydrogenase [NAD(+)] 3, cytosolic	34.3492	80.7729	65.3426	122.643	153.672	190.972
TRINITY_DN41063_c0_g1_i1	F-box protein At4g27050 isoform X1	0.396847	0	0.255537	65.0849	37.3717	48.4829
TRINITY_DN4461_c0_g1_i1	Non-symbiotic hemoglobin	51.1035	108.205	146.528	233.301	175.452	378.669
TRINITY_DN47914_c0_g1_i1	P-loop containing nucleoside triphosphate hydrolase superfamily protein	2.3132	0.8971	0.7666	94.3135	42.2909	75.1803
TRINITY_DN48330_c0_g1_i1	P-loop containing nucleoside triphosphate hydrolase superfamily protein	1.19054	0	0	51.3722	0	0
TRINITY_DN48632_c0_g1_i1	predicted protein	0	nd	nd	71.2736	nd	nd
TRINITY_DN49874_c0_g1_i1	ORF44l (chloroplast)	434.53	1047.02	1545.01	1440.6	2098.51	3087.52
TRINITY_DN54870_c0_g1_i1	predicted protein	0	98.0301	137.945	0	285.063	339.528
TRINITY_DN5530_c0_g1_i1	Regulator of rDNA transcription protein 15	39.6896	57.1293	46.9275	127.652	35.4134	34.3665
TRINITY_DN57586_c0_g1_i1	retrotransposon protein, putative, unclassified	36.7586	nd	nd	0.496833	nd	nd
TRINITY_DN64293_c0_g1_i1	L-ascorbate oxidase	16.9733	nd	nd	111.672	nd	nd
TRINITY_DN64963_c0_g1_i1	calcium-binding EF-hand family like-protein	13.5082	nd	14.9849	109.691	nd	52.1403
TRINITY_DN66089_c0_g1_i1	Glutamate receptor 3.4	29.3235	186.758	193.791	111.164	234.536	248.701
TRINITY_DN7161_c0_g1_i1	Lecithin-cholesterol acyltransferase-like 1	4.53135	nd	nd	39.8465	nd	nd
TRINITY_DN71782_c0_g1_i1	uncharacterized protein LOC100827384 isoform X2	58.1874	133.818	369.751	578.743	155.049	572.353
TRINITY_DN73162_c0_g1_i1	uncharacterized protein LOC100827384 isoform X2	0	0	4.63495	0	47.2174	93.7149
TRINITY_DN73245_c0_g1_i1	Sugar transport protein 13	46.4908	563.606	700.665	290.048	506.786	761.662
TRINITY_DN73604_c0_g1_i1	probable glutathione S-transferase GSTU6	7.04002	nd	266.626	102.71	nd	491.749
TRINITY_DN73604_c1_g1_i1	probable glutathione S-transferase GSTU6	3.87504	nd	122.417	44.0715	nd	224.939
TRINITY_DN7591_c0_g1_i1	calcium-binding EF-hand family like-protein	19.1465	nd	nd	155.276	nd	nd
TRINITY_DN79103_c0_g1_i1	predicted protein	6.29456	nd	nd	55.7613	nd	nd
TRINITY_DN8634_c0_g1_i1	probable glycerol-3-phosphate dehydrogenase [NAD(+)] 3, cytosolic	0	28.0899	17.208	0	36.942	55.9672
TRINITY_DN8980_c0_g1_i1	uncharacterized protein LOC111989961	10.947	nd	nd	60.312	nd	nd
TRINITY_DN9748_c0_g1_i1	predicted protein	7.57426	59.3097	178.906	119.124	279.148	374.269

## Sheet: ESM9
		C									E
Contig	Sequence Description	t0	m1	m2	m3	k1	k2	k3	h	slad	t0	m1	m2	m3	k1	k2	k3	h	slad
TRINITY_DN17699_c0_g1_i1	Alpha-xylosidase 1	1	8.89177	7.25133	8.46862	39.647	45.442	43.5854	15.5489	7.35899	1	0.0420388	0.00721738	0.0107016	0.112544	0.0856706	0.0481787	0.188238	0.117127
TRINITY_DN26021_c0_g1_i1	avena alpha amylase trypsin inhibitor-2	1	0.331893	0.110861	0.188047	0.158653	0.16795	0.143135	0.0688549	0.0199665	1	0.238885	0.147604	0.197755	0.26316	0.348492	0.23349	0.188498	0.0283821
TRINITY_DN27682_c1_g1_i2	aldehyde dehydrogenase family 3 member F1	1	6.97551	5.87544	5.15837	8.52679	11.5163	12.9268	18.9832	11.9192	1	1544.68	948.034	622.345	1166.8	1355.52	1225.23	1273.55	778.928
TRINITY_DN36318_c0_g1_i1	NA	1	1.55064	2.78515	0.324012	152.004	8.07149	0.974448	31.8461	14.2222	1	1444.02	556.422	1260.22	1515.72	2011.66	2627.92	5246.63	1274.58
TRINITY_DN47914_c0_g1_i1	P-loop containing nucleoside triphosphate hydrolase superfamily protein	1	4.02773	4.50149	0.984219	9.11474	2.63575	2.91892	97.6783	1.22986	1	64.891	63.9481	178.101	334.898	318.134	1142.17	1045.38	596.369
TRINITY_DN73604_c0_g1_i1	probable glutathione S-transferase GSTU6	1	0.375684	0.357949	0.982729	1.50558	2.06404	2.05203	2.28023	1.83222	1	44.8843	35.2695	201.993	175.524	165.108	438.341	503.904	301.872
TRINITY_DN9748_c0_g1_i1	predicted protein	1	0.479616	5.08275	2.27242	9.60166	3.80637	6.87263	11.5424	20.3243	1	23.6832	96.2883	106.206	119.136	102.174	329.746	490.114	198.357
